# Supplementary material for: The Spatial and Temporal Transcriptomic Landscapes of Ginseng, Panax ginseng C. A. Meyer
Source: Sci Rep. 2015 Dec 11;5:18283. doi: 10.1038/srep18283 (PMC4675998; doi:10.1038/srep18283)
Supplement: Supplementary Datset [file srep18283-s1.xls]

## Sheet: SREP-15-19561-s01
Table S1. Expressions of the 248,993 unigenes in different tissues and different year-old roots of Jilin ginseng. The gene expression level is presented in number of transcripts per million (TPM)
transcript_id	length	TPM_A	TPM_B	TPM_C	TPM_D	TPM_E	TPM_F	TPM_G	TPM_H	TPM_I	TPM_J	TPM_K	TPM_L	TPM_M	TPM_N	5Y root_TPM	12Y root_TPM	18Y root_TPM	25Y root_TPM
comp10_c0_seq1	203	0	0	0	0	0	0	0	1.17	0	1.44	1.32	1.21	0	0	0	0	0	0
comp100_c0_seq1	311	0	0	0.78	1.24	3.48	0	1.5	0	0.86	0	0	0.71	0	0	0	0	0	0
comp10000_c0_seq1	242	0	1	0	0	0	0	0	0	0	0	0	0.96	0.9	0	0	0	0	0
comp1000013_c0_seq1	380	0	0	0	0	0	0	0	0	0	0	0	3.35	0	0	0	0	0	0
comp100010_c0_seq1	745	0	0	0	0.47	0	0	0.86	0.27	0	0	0	54.89	0.25	0	0	0	0	0
comp1000149_c0_seq1	392	0	0	0	0	0	0	0	0	0	0	0	2.16	0	0	0	0	0	0
comp10002_c0_seq1	760	3.22	2.16	0	0	0	1.54	0	0	0	0	0	0	0	0	0.26	3.45	1.33	2.94
comp1000236_c0_seq1	377	0	0	0	0	0	0.66	0	0.56	0.69	1.4	0	0	0	0	0.57	0	0	0
comp10003_c0_seq1	936	0	0	0	0	0	0	0.45	0.21	0	0	0.47	2.69	0.2	0.2	0	0	0.21	1.38
comp10004_c0_seq1	414	0	0	0	0	0	0	0	0	0	0	0	1.72	0	0	0	0	0	0
comp10004_c0_seq2	449	0	0	0	0	0	1.09	0	0	0	0	0	0.74	0	0	0	0.55	0	0
comp1000472_c0_seq1	205	0	0	0	0	0	0	1.24	0	0	0	0	1.19	0	0	0	0	0	0
comp1000475_c0_seq1	415	0	0.53	0	0	0.63	0	0	0	0	0.63	0	0	0.48	0	0	0	0	0
comp1000566_c0_seq1	287	0	0	0	0	0	0	0	0.77	0	0	1.74	0	0	0.72	0	0	0	0
comp10006_c0_seq1	554	0	0	0.4	0.32	0.46	0.43	0	0.73	0.45	1.37	0.83	0.36	0	0	0	0	0	0.34
comp1000616_c0_seq1	222	0	0	0	0	0	0	0	0	0	0	0	0	0	0	0	0	0	0
comp1000649_c0_seq1	220	0	0	0	0	0	0	0	1.06	1.29	0	0	1.09	1.01	0	0	0	0	0
comp10007_c0_seq1	256	0	0	0	0	0	0	0	0	0	0	0	4.5	0	0	0	0	0	0
comp100076_c0_seq1	304	0	0.76	2.4	0	0	0.85	0	5.03	3.52	0	3.87	0	1.37	0	2.91	0.86	2.91	2.69
comp1000764_c0_seq1	225	0	0	0	0	0	0	0	0	0	2.54	0	0	0	0	0	0	0	0
comp1000771_c0_seq1	360	0	0	0.66	0.52	0	0	0.63	0.59	0	0	0	0	0	0	0	0	0	0
comp10009_c0_seq1	218	0	0	1.21	0	2.65	0	0	0	0	0	2.42	1.1	0	0	0	0	0	0
comp1000987_c0_seq1	330	0	0	0	0	0	0	0	0	0	0.81	1.48	0	1.24	0	0	0	0	0.61
comp1001_c0_seq1	283	1.21	1.65	1.75	0	4.85	5.53	0	0	0	0	0	0	0	0	0	0	0.79	0.73
comp10010_c0_seq1	415	0	1.05	1.11	0	0.63	0	0.54	0	0	1.25	0	0	0	0	0	0	0	0
comp10011_c0_seq1	465	0	0	0	0	0	0	0	0.44	0	0	0	2.66	0.42	0	0	0	0	0.42
comp10012_c0_seq1	570	0.55	0	0	0.63	0.44	0.42	1.9	0.36	0.88	0	1.6	1.41	0.34	0	0	0	0	0
comp1001210_c0_seq1	336	0	0	0	0	0	0	0	0.64	0.78	1.59	0	0	0.61	0	0	0	0	0
comp1001239_c0_seq1	367	0	0.61	0	0	0.72	0	0.62	0	0	0.72	0	0.58	0	0	0	0	0	1.09
comp100128_c0_seq1	491	7.75	14.37	0.46	0	1.57	15.28	0	0	1.03	1.56	0.47	0.42	7.94	15.61	5.52	1.51	1.28	2.75
comp10013_c0_seq1	479	0	0	0	0.38	0	0	0	0.43	0	0	0	1.29	0	0.4	0	0	0	0
comp1001350_c0_seq1	360	0	0	0	0	0	0	0.63	0	0.73	0	0	0	0	0.55	0	0	0	0
comp1001364_c0_seq1	329	0	0	0	0	0.82	0	0	0.66	0	0.81	0.74	0	0	0	0	0	0	0
comp10015_c0_seq1	240	0	0	0	0	1.18	0	2.04	0	0	0	0	0.98	0	0	0	0	0	0
comp10016_c0_seq1	221	0	0	1.19	1.86	0	0	0	0	0	0	0	0	1	0	0	0	0	0
comp10016_c0_seq2	207	0	0	0	0	0	0	0	1.14	0	0	0	0	0	0	0	0	0	0
comp1001617_c0_seq1	220	0	0	0	0	0	0	1.14	0	0	0	0	0	0	0	0	0	1.07	0
comp1001703_c0_seq1	202	0	0	0	0	0	0	0	0	0	1.45	0	0	1.12	0	0	0	0	0
comp1001706_c0_seq1	295	0	0.78	0	0	0	2.63	0	0	0	0	0	0	0	0	0	0	0	0
comp1001708_c0_seq1	280	0	0	0	0	0	0	0	0	0	0	0	0	0	2.95	0	0	0	0
comp100176_c0_seq1	865	0.35	0	0	0.6	0	0	0	0.23	0	0	0	45.86	0.43	0	0	0	0.23	0
comp1001822_c0_seq1	268	0	0.88	0	0	0	0	0	0	1.02	0	0	0	0.79	0	0	0	0	0
comp1001942_c0_seq1	259	0	0	0	0	0	0	0.93	0	3.18	0	0	0	0	0	0	0	0	0
comp10020_c0_seq1	306	1.1	0	0	0	1.77	0.84	1.53	0	0	0	0	0	0	0	0	0	0.72	0
comp1002080_c0_seq1	445	0	0	0	0	0	0	0	0	0	0	0	3.26	0	0	0	0	0	0
comp1002170_c0_seq1	206	0	0	0	1.01	0	0	0	0	0	0	0	2.37	0	0	0	0	0	0
comp100218_c0_seq1	433	6.68	7.02	6.89	4.68	5.99	3.97	8.24	4.33	6.5	2.39	4.88	3.85	10.03	5.38	11.21	3.46	13.18	5.86
comp10022_c0_seq1	552	0	0	0	0	0	0	0	0	0	0	0	2.93	0	0	0	0	0	0
comp1002328_c0_seq1	328	0	0.69	0	0	0	0	0	0.66	0	0	0.74	0	0	0	0.67	0	0	0
comp1002405_c0_seq1	309	1.09	0.74	0	0	0	0	0	0	0	0.87	0	0	0.67	0	0	0	0	0
comp1002442_c0_seq1	292	0	0	0	0	0	0	0	0	0	0	0	3.82	0	0	0	0	0	0
comp100245_c0_seq1	920	0	0	0	0.57	0	0.25	0.68	0	0	0	0	57.69	0.2	0	0.22	0.26	0	0
comp1002456_c0_seq1	283	0	0.83	0	0	0	0	0	0	0	0	0	1.59	0.74	0	0	0	0	0
comp10025_c0_seq1	689	0	0	0	0	0	0	0.31	0.29	0	0	0	18.09	0.27	0	0	0	0	0
comp1002551_c0_seq1	319	0	0	0	0	0	0	0	0	0	0	0	2.06	0	1.27	0	0	0	0
comp100257_c0_seq1	273	10.1	1.72	8.22	3.6	7.94	4.81	1.75	0	0	0	1.84	5.81	0.78	3.03	0.83	0	0.82	0.76
comp100268_c0_seq1	221	0	0	0	0	0	0	0	0	0	0	0	1.08	0	0	0	0	0	0
comp10027_c0_seq1	343	0	0	0	0	0	0	0	0	0	0	0	1.89	0	0	0	0	0	0
comp100273_c0_seq1	220	4.92	1.13	7.17	1.87	3.93	2.5	1.14	2.12	0	0	1.2	0	0	0.98	0	2.52	0	3.96
comp1002766_c0_seq1	273	0	0	0	0	0	0	0	0	0	0	0	2.49	0	0	0	0	0	0
comp1002785_c0_seq1	270	0	0	0	0.73	0	0	0	0	0	1.02	0.93	0	0	0	0	0	0	0
comp1002868_c0_seq1	515	0.61	0.83	0	0	0.5	0	0.43	0	0	0.49	0	0.4	0	0.37	0	0	0	0
comp1003_c0_seq1	299	0	0	1.63	1.29	0	0	0	0.73	0	0	0	0	0.7	0.68	0	0	0	0
comp10030_c0_seq1	302	0	0	0	0	3.6	0	0	1.45	0	0	0	1.47	0	0	0	1.73	0	0
comp10031_c0_seq1	749	0	0	0	0	0	0	0.85	0.53	0.33	3.31	0.6	0.26	0	0	0	0	0	0
comp10032_c0_seq1	593	0	0	0	0	0	0	0	0	0	0	0	7.11	0	0	0	0	0	0
comp1003207_c0_seq1	217	0	0	0	0	0	0	0	0	0	0	0	2.22	0	1	0	0	0	0
comp1003272_c0_seq1	309	0	0	0	0	0	0	0	0	0	0	0	2.86	0.67	0	0	0	0	0
comp10033_c0_seq1	222	1.62	0	0	0	0	0	0	0	0	0	0	0	0	0	0	0	0	0
comp1003326_c0_seq1	285	0	0	0	0.68	0	0	0	0	0	0	0	0.79	0	0	0	0	0	0
comp1003395_c0_seq1	203	0	0	0	0	0	0	0	0	0	0	0	2.42	0	0	0	0	0	0
comp10034_c0_seq1	322	0	0	0	0	0	0	0	0	0	0	0	0	1.28	0	0	0	0	0
comp1003476_c0_seq1	266	0	0.89	0	0	0	0.99	0	0	0	0	0	1.71	0	0	0	0	0	0
comp1003591_c0_seq1	293	1.16	0	0	0	0.93	0.88	0	0	0	0	0.85	0	0	0	0	0	0	0
comp10036_c0_seq1	856	0	0.24	0.25	0.41	0	0	0.99	0.46	0	2.02	0.26	0.45	0.22	0	0	0	0	0
comp1003639_c0_seq1	268	1.29	0.88	0	0	0	1.97	0	0	0	0	0	0	0	0	0	0	0.84	0
comp1003648_c0_seq1	282	0	0	0	0	0.97	0	0	0	0.96	0.97	0	0	0	0	0	0	0	0
comp10037_c0_seq1	263	0	0	0	0	0	0	0	0	0	0	0.96	0	0.81	0	0	0	0	0
comp1003747_c0_seq1	223	0	0	0	0	0	0	0	1.04	0	0	0	4.28	0	0	0	0	0	0
comp100378_c0_seq1	302	1.12	1.53	4.04	1.92	6.37	2.56	4.66	2.9	5.31	9.87	1.63	2.94	2.06	2.7	0.73	0.86	3.66	2.04
comp10038_c0_seq1	640	0	0.65	0.69	0	0	0.74	0	0.93	0.39	0.39	0.35	0.31	0	0	0	0.38	0	0
comp1003821_c0_seq1	276	0	0	0	0	0	0	0	0	0	0	0	4.1	0	0	0	0	0	0
comp10039_c0_seq1	561	0	0	0	0	0.45	0	0	0	0	0	0	4.68	0	0	0	0	0	0
comp10039_c0_seq2	333	0	0	0	0	0	0	0	0	0	0	0	1.96	0	0	0	0	0	0
comp1003925_c0_seq1	300	0	0	0	0	0	0	0	0	0	0	0	3.7	0	0	0	0	0	0
comp1004_c0_seq1	1015	0	0	0	0	0	0	0.21	0	0	0	0	15.37	0.18	0	0	0	0	0
comp10040_c0_seq1	232	0	1.06	0	0.87	0	0	0	0	0	0	0	0	0	0	0	0	1	0
comp1004008_c0_seq1	332	1	0	0	0.57	0	0	0	0	0	0.81	0	0	0	0	0	0	0	0.61
comp1004092_c0_seq1	558	0	0	0	0	0	0	0	0	0	0	0	2.17	0	0	0	0	0	0
comp10041_c0_seq1	307	0	0	0	1.26	0	0	0.76	0.71	0	0.88	0	0	0.67	0	0	0	0	0
comp1004215_c0_seq1	332	0	0	0	0	0	0	0	0	0	0	0	3.28	0	0	0	0	0	0
comp1004235_c0_seq1	364	0	0	0	0	0	0	0	0	0	0	0	2.35	0	0	0	0	0	0
comp100426_c0_seq1	320	1.05	4.98	1.51	4.79	5.05	1.6	2.9	2.71	4.97	5.88	1.53	1.37	5.79	3.78	4.12	0.81	4.8	1.27
comp100427_c0_seq1	242	0	0	0	0	2.33	0	0	0.94	0	0	0	0	0	0	0	0	0	0
comp10043_c0_seq1	318	0	0	0.76	0	0	0	0	1.36	0.83	0.85	0	1.38	0	0	0	0	0	0.64
comp1004331_c0_seq1	337	0	0	0	0	0.79	0	0	0.64	0	2.38	0	0	0	0	0	0	0	0
comp10044_c0_seq1	245	0	0	0	0	0	0	0	0	0	0	0	0	0	0	0	0	0	0
comp10045_c0_seq1	347	0	0	0	0	0	0	0.66	0	0	0	0	0.62	0	0	0	0	0	0
comp10045_c0_seq2	209	0	0	0	0	1.39	0	0	0	0	0	1.27	0	0	0	1.14	0	0	0
comp1004549_c0_seq1	305	1.11	0.75	0	0	1.78	0.84	0	0	0	0	0	0	0	0	0	0	0	0
comp10046_c0_seq1	388	0	0.57	0.6	0.96	0	0	0	0	0.67	0.68	1.23	0.55	0.52	0	0	0	0	0
comp1004891_c0_seq1	546	0	0	0	0	0	0	0	0	0	0	0	3.71	0	0	0	0	0	0
comp10049_c0_seq1	208	0	0	0	0	1.4	0	0	1.14	0	0	0	0	0	0	0	0	0	0
comp1004906_c0_seq1	231	0	0	0	0	0	0	0	0	0	0	0	1.02	0	0	0	0	0	0
comp1005_c0_seq1	203	0	0	0	1.03	0	0	0	0	0	0	1.32	0	0	0	0	0	0	0
comp10050_c0_seq1	443	0	0	0	0.41	0	0	0.5	0	0	1.17	0.53	0	0	0	0	0	0	0
comp1005073_c0_seq1	224	0	0	0	0	0	0	0	0	0	1.28	0	0	0	0	0	0	0	0
comp1005093_c0_seq1	380	0	0	0	0	1.39	0	0	0	0.68	0	0.63	0.56	0	0	0	0	0.56	1.04
comp10051_c0_seq1	875	0	0	0	0	0	0	0	0	0	0	0	6.26	0	0	0	0	0	0
comp10051_c0_seq2	526	0	0	0	0	0	0	0.42	0	0	0	0	0.7	0	0	0	0	0	0
comp1005103_c0_seq1	231	0	0	0	0	0	0	0	0	0	0	2.25	0	0	0	0	0	0	0
comp10052_c0_seq1	321	0	0	0	0	0	0	0	0	0	0	0.76	0	0	0	0	0	0	0
comp10055_c0_seq1	224	0	0	0	0	0	0	0	0	0	0	1.17	0	0	0.96	0	0	0	0
comp1005565_c0_seq1	280	0	0	0	0	0	0	0	0	0	0.98	0	0	0.75	1.47	0	0	0	0
comp1005633_c0_seq1	451	0	0	0.51	0	0	0	0	0.46	0.56	1.15	0	0.46	0.44	0	0	0	0	0
comp10057_c0_seq1	278	0	0.84	0	0.7	0	0	0	0.8	0	0.99	0	0	0	0	0	0	0	0
comp1005755_c0_seq1	513	0	0	0	0	0	0	0	0	0	0	0	2.78	0.76	0	0.4	0	0	0
comp1005789_c0_seq1	331	0	1.37	0	0	0	0	0	0	0	0.81	1.47	0	0	0	0	0	0	0
comp1005836_c0_seq1	217	0	0	0	0	0	0	0	0	1.31	0	0	0	0	0	0	0	0	0
comp1006_c0_seq1	550	0	0	0	0.98	0	0	0	0	0	0	0	16.54	0	0	0	0	0	0
comp1006_c1_seq1	488	0	0	0	0.37	0	0	0	0	0	0	0	10.08	0	0	0	0	0	0
comp10060_c0_seq1	590	0	0	0.75	0.91	0.43	0.81	0.37	0	0.84	1.28	0.77	0.34	0	0	0	0	0	0
comp1006019_c0_seq1	229	0	0	0	0.89	0	0	0	0	0	0	0	2.07	0	0	0	0	0	0
comp1006029_c0_seq1	600	1.04	1.05	0.74	0	0	0.4	0.72	0	0	0	0	0.33	0	0	0	0	0	0
comp10062_c0_seq1	590	0	0	0	0.3	0	0	0	0	0	0	0	0	0	0	0	0	0	1.93
comp10062_c0_seq2	514	0	0.41	0.44	0	0.99	0.94	0	1.59	0	1.49	0	0	0.38	0.74	0.4	0.95	0.81	0
comp1006236_c0_seq1	287	0	0	0	0.68	0	0	0	0.77	0	0	0	0	0.73	0	0	0	0	0
comp1006323_c0_seq1	266	0	1.78	0	0	1.04	0	0	0	0	1.04	0.95	0	0	0	0	0	0	0
comp1006423_c0_seq1	221	0	0	0	0	0	0	1.13	1.05	0	0	0	0	0	0	0	0	0	0
comp1006432_c0_seq1	312	0	0	0	0.62	0	0	0	0.7	0	1.73	0.79	0	0	0	0	0	0	0
comp1006446_c0_seq1	321	0	0.71	0.75	0	0	0	0	0	0.83	0	0.76	1.36	0	0	0	0	0	0
comp1006473_c0_seq1	206	0	0	0	0	0	0	1.23	0	0	0	0	0	0	0	0	0	0	0
comp1006495_c0_seq1	271	0	0	0	0	0	0	0	0	0	0	0	4.19	0	0	0	0	0	0
comp10065_c0_seq1	1474	0	0	0	0.12	0	0	0.14	0	0	0	0	19.39	0.12	0	0	0	0	0
comp1006559_c0_seq1	278	0	0	0	0	0	0	0.86	0	0	0	0	2.44	0	0	0	0	0	0
comp10066_c0_seq1	484	0	0.44	0.47	0	0	0	1.37	0.43	0	0	0.48	0	1.21	0	0	0	0	0
comp1006640_c0_seq1	307	0	0	0	0	0	0	0	0	0	0	0	1.44	0	0	0	0	0	0
comp10067_c0_seq1	212	0	0	0	0	0	0	0	0	0	0	0	1.14	0	0	0	0	0	0
comp10067_c1_seq1	211	0	0	0	0	0	0	0	0	0	0	0	2.3	0	0	0	0	0	0
comp1006793_c0_seq1	315	0	0	0	0	0	0	0	0	0	0	0	2.79	0	0	0	0	0	0
comp100685_c0_seq1	817	0	0	0	0	0.3	0	0	0.97	0	0	0	35.37	0.23	0	0	0.29	0	0
comp10069_c0_seq1	284	6.02	0.82	3.48	10.31	0.97	0.92	9.18	0.78	0	0.96	2.64	2.37	0	6.52	0.79	0.93	0	0
comp1007_c0_seq1	564	1.11	1.87	0	0.32	1.35	2.12	0	1.44	1.33	0.9	1.62	0.72	0.68	2.01	1.82	1.73	0.37	2.7
comp10070_c0_seq1	209	0	0	0	0	0	0	0	0	0	4.17	0	0	0	0	0	0	0	0
comp10071_c0_seq1	817	1.12	0.75	1.06	0	4.24	0.57	0.26	0	0	0	0	0	0	0	0	0	0	0
comp1007112_c0_seq1	225	0	0	0	0	0	0	0	0	0	0	0	3.18	0	0	0	0	0	0
comp1007142_c0_seq1	240	1.47	0	0	0	0	0	0	0	0	1.18	0	0	0	0	0	0	0	0
comp1007182_c0_seq1	368	0	0	0	0	0	0	0	0	0	0	0	2.32	0	0	0	0	0	0
comp10072_c0_seq1	260	0	0.92	0	0	2.14	0	0	0	2.11	0	0	0	0	0	0	1.03	0	0
comp10074_c0_seq1	840	0	0	0.26	0	0.59	0	1	0.47	0.29	0.88	0.26	0.46	0.22	0.44	0	0	0	0
comp10075_c0_seq1	399	1.63	1.1	0.58	0	0	1.86	0	3.16	3.23	0	0	0	0	1.96	2.14	1.26	0.53	0
comp10075_c0_seq2	373	0	0.59	0	0.5	0	0	5.48	0	0	0	1.28	0.57	0.54	0	0	0	0	0.53
comp1007521_c0_seq1	239	0	0	0	0	0	0	0	0	0	0	0	1.96	0	0	0	0	0	0
comp1007522_c0_seq1	316	0	1.45	2.29	0	0	0	0	0	0	0	0	0	0	0	0	0	2.09	3.86
comp1007536_c0_seq1	327	0	0	0	0	0	0	0	0	0	0	0	2.67	0	0	0	0	0	0
comp1007583_c0_seq1	256	0	0	0	0	1.09	0	0	0	0	0	0.99	0	0	0	0	0	0	0
comp10076_c0_seq1	218	3.32	1.14	0	0	0	0	0	0	0	0	0	0	0	0	0	0	0	0
comp10076_c0_seq2	254	0	0	0	0	0	0	0	0.89	0	1.1	0	0	0	0	0	0	0	0
comp100769_c0_seq1	349	1.89	3.86	2.72	2.71	1.53	2.17	0	1.84	1.5	1.52	4.15	1.85	2.91	2.86	1.24	0	0	1.72
comp1007754_c0_seq1	243	0	0	0	0.83	0	0	1.01	0	0	0	0	0.96	0	0	0	0	0	0
comp10078_c0_seq1	685	0	0	0	0.52	0	0	0.31	0.29	0.36	1.09	0.66	0	0.28	0.27	0	0	0	0
comp1007828_c0_seq1	323	0	0	0	0	0	0	0	0	0	0	0	2.71	0	0	0	0	0	0
comp1007867_c0_seq1	210	0	0	0	0	0	0	0	1.12	0	0	0	0	0	0	0	0	0	0
comp1007880_c0_seq1	538	0	0	0	0	0	0	0	0	0	0	0	3.01	0	0	0	0	0	0
comp1007902_c0_seq1	300	0	0	0	0	0	0	0	0	0.89	0	0.82	0.74	0	0.68	0	0	0	0
comp1007923_c0_seq1	214	0	0	0	0	0	0	0	1.1	0	0	1.24	0	0	1.02	0	0	0	0
comp1008_c0_seq1	356	0	0.63	0.66	0	0	0	0	0	0	0.74	0.68	0	0	0	0	0	0	0
comp1008_c1_seq1	251	0	0.96	0	0	0	0	0	0	0	1.11	0	0	0.86	0	0	0	0	0
comp10080_c0_seq1	278	0	0	0	0	0	0	0	0	0	0	0	1.62	0	0	0	0	0	0
comp1008074_c0_seq1	233	0	0	0	0	0	0	0	0	0	0	0	3.04	0	0	0	0	0	0
comp1008086_c0_seq1	275	0	0	0	0	0	0	0	0	0	0	1.83	0	0	0	0	0	0	0
comp1008133_c0_seq1	340	0	0	0	0.56	0	0	0	0	0	1.57	0	0	0	0	0	0	0	0
comp1008164_c0_seq1	253	0	0	0	0	0	0	0	1.79	0	0	0	0	0	0	0	0	0	0
comp10082_c0_seq1	580	0	0	0	0	0	0	0	0	0	0	0	2.27	0	0	0	0	0	0
comp10082_c0_seq2	588	0	0	0	0.3	0	0	0	0	0	0	0	2.2	0	0	0	0	0	0
comp100822_c0_seq1	275	0	0.85	0.9	0.71	0	0.95	0.87	0	0	0	0	0	0	0	0	0	0.82	0
comp1008479_c0_seq1	239	0	0	0	0	0	0	0	0	0	0	0	0	0	0	0	0	0	0
comp10085_c0_seq1	699	0	0.3	0	0.51	0.71	0	0.31	0	0	0	0.32	0	0	0	0	0	0	0
comp1008568_c0_seq1	307	0	0	0	0.63	0	0	0	1.42	0	0	0	0.72	0	0	0	0	0	0
comp1008596_c0_seq1	219	0	1.14	0	0	0	0	1.14	0	0	0	1.2	0	0	0	0	0	0	0
comp10087_c0_seq1	757	0.4	0	0	0.46	0.33	0	0	0	0	0	0	24.64	0.25	0	0	0	0	0.25
comp1008777_c0_seq1	232	0	0	0	0	0	0	0	0	0	0	0	2.04	0	0	0	0	0	0
comp10088_c0_seq1	535	0.59	0.4	0.42	0.34	0	0	0	0.38	0	0.47	0	0.38	0	0	0	0.91	0	0
comp1008828_c0_seq1	435	0	1	1.06	0	0.6	1.13	0	0	0	0	0	0	0	0	1.45	0	0.97	0
comp10089_c0_seq1	289	0	0	0	0	0	0	0	0	0	0	0	3.1	0	0	0	0	0	0
comp1008924_c0_seq1	292	0	0	0	0	0	0	0	0	0	0	0	1.53	0	0	0	0	0	0
comp10090_c0_seq1	643	0	0.32	0.68	0	0	0	0	0.62	0.38	0	0.7	0.31	0	0	0	0	0	0
comp10093_c0_seq1	476	0.67	0	0.95	0	0	0	0.93	0.43	0	0.54	0.49	0	0	0.4	0	0	0	0
comp1009395_c0_seq1	237	0	0	0	0	0	0	0	0	0	0	0	3.96	0	0	0	0	0	0
comp10094_c0_seq1	328	1.02	0	0	0	0	0	0	0	0	0	0.74	0	0	0	0	0	0	0
comp1009472_c0_seq1	351	0	0	0.68	0.54	0	0	0.65	0	0	0	0	0.61	0.58	0	0	0	0	0
comp10095_c0_seq1	346	0	0	0	0	0	0	0	0	0	0	0	3.12	0	0	0	0	0	0
comp10095_c1_seq1	222	0	0	0	0	0	0	0	0	0	0	0	1.08	0	0	0	0	0	0
comp10096_c0_seq1	528	0	0	0	0	0	0	0	0	0	0	0	4.12	0.37	0	0	0	0	0
comp10096_c0_seq2	271	0	0	0	0	0	0	0	0	0	0	0	1.93	0	0	0	0	0	0
comp1009669_c0_seq1	224	0	0	0	0	0	0	0	0	1.26	1.28	1.17	0	0	0	0	0	0	0
comp1009727_c0_seq1	232	0	0	0	0	0	0	0	0	0	0	0	3.05	0	0	0	0	0	0
comp10098_c0_seq1	610	0	0	0	0	0	0	0	0	0	0	0	2.62	0.31	0	0	0	0	0
comp1009820_c0_seq1	354	0	0	0	0	0	0	0.65	0	0	0	0	1.82	0	0	0	0	0	0
comp1009872_c0_seq1	290	0	0	0	0.67	0	0	0	0.76	0	0	0	0	0	0	0	0	0	0
comp1009926_c0_seq1	262	0	0	0	0	0	0	0	0	0	0	0	2.62	0	0	0	0	0	0
comp1009985_c0_seq1	232	0	0	1.12	0	0	0	0	0	0	0	1.12	0	0.94	0	0	0	0	0
comp101_c0_seq1	783	0	0	0	0	0	0	0	0	0	0	0	9	0.24	0	0	0	0	0
comp101_c1_seq1	648	0	0	0	0	0	0	0	0	0	0	0	10.44	0	0	0	0	0	0
comp10100_c0_seq1	865	0	0	0	0	0	0	0	0	0	0	0	3.15	0	0	0	0	0	0
comp1010019_c0_seq1	436	0.74	0.5	0.53	0	0	0.56	0	0	0.59	0	0	0	0	0	0	0	0	0
comp1010024_c0_seq1	303	0	0	0	0	0	0	0	0	0	0	0	2.92	0	0	0	0	0	0
comp1010034_c0_seq1	584	0	0	0	0	0	0	0	0	0	0	0	2.06	0	0	0	0	0	0
comp10101_c0_seq1	380	0.86	0	1.23	0.49	0	0	0	2.23	1.37	0	0.63	0.56	0	0	0	0	0	0
comp101012_c0_seq1	551	2.84	2.3	4.45	0.65	5.53	4.78	3.95	5.53	2.27	1.38	2.91	1.83	2.1	2.41	5.99	2.66	6	3.12
comp1010173_c0_seq1	208	0	0	0	0	0	0	0	0	0	0	0	2.34	0	0	0	0	0	0
comp1010194_c0_seq1	225	0	0	0	0	0	1.21	0	0	0	0	0	0	0	0	0	0	0	0
comp10102_c0_seq1	581	0	0	0	0	0	0	0	0	0	0	0	4.84	0	0	0	0	0	0
comp10102_c0_seq2	480	0	0	0	0	0	0	0	0	0	0	0	0	0	0	0	0	0	0
comp1010279_c0_seq1	220	1.64	0	0	0	0	0	0	0	0	0	0	0	0	0	0	0	0	0
comp10103_c0_seq1	202	0	0	0	0	0	0	0	0	0	0	0	3.65	0	0	0	0	0	0
comp1010332_c0_seq1	417	0	0	0	0	0	0	0	0	0	0	0	1	0	0	0	0	0	0
comp10104_c0_seq1	237	0	0	0	0.85	0	0	0	0	0	0	0	0.99	0	0	0	0	0	0
comp1010545_c0_seq1	226	0	0	0	0	0	0	0	0	0	0	0	0	0	0	0	0	1.03	0
comp1010553_c0_seq1	252	0	0	0	0	0	0	0	0	0	0	0	0.92	0	0	0	0	0	0
comp101056_c0_seq1	426	2.27	2.04	3.78	1.73	2.44	4.62	4.19	4.9	6.01	1.22	3.31	2.94	2.32	1.83	2.98	0	5.46	2.3
comp10106_c0_seq1	428	0	0	0.54	0	0	0	0	0	0	0.61	0	0.49	0	0	0	0	0	0
comp10107_c0_seq1	723	0	0	0	0	0	0	0	0	0	0	0	3.27	0	0	0	0	0	0
comp1010737_c0_seq1	351	0	0	0	0	0	0	0	0	0	0	0	2.45	0	0	0	0	0	0
comp10108_c0_seq1	1858	5.23	4.13	5.14	0.27	4.65	5.58	0.44	0.31	0.77	0.13	0.12	0.51	1.07	1.73	3.66	9.43	3.16	4.75
comp1010833_c0_seq1	437	0	0	0	0	0.59	0	1.02	0.48	0	0.59	0	0.48	0	0	0	0	0	0
comp1010856_c0_seq1	232	0	0	0	0	0	0	0	0	0	0	0	4.07	0	0	0	0	0	0
comp1010872_c0_seq1	233	0	0	0	0.87	0	0	1.06	0	0	0	1.11	0	0	0	0	0	0	0
comp1011_c0_seq1	214	0	1.17	0	4.83	0	0	0	2.19	0	0	0	0	1.04	0	0	0	0	0
comp1011218_c0_seq1	280	0	0.84	0	0	0	0	0	0	0	0.98	0	0	0.75	0	0	0	0	0
comp10115_c0_seq1	286	0	0	0	0.68	0	0	0	0	0	0	0	0	0	0.72	0	0	0	0
comp10116_c0_seq1	743	0.41	0	0.29	0	0.67	0	0.29	0.27	0	0	0.9	1.06	0.51	0	0	0.32	0.27	1.01
comp1011604_c0_seq1	215	0	0	0	0	0	0	0	1.09	1.32	1.34	0	0	0	0	0	0	0	0
comp1011609_c0_seq1	311	0	0	0	0	0	0	0	0	0	0	0	2.83	0	0	0	0	0	0
comp101173_c0_seq1	370	0	0	1.91	1.01	0	0.68	9.83	10.32	4.92	2.14	1.94	0.58	2.18	0	1.16	0	2.33	0
comp10118_c0_seq1	364	0	0	0	0	0	0	0	0	0	0	0	2.94	0	0	0	0	0	0
comp1011877_c0_seq1	266	1.3	0	0	0	0	0	0	0	0	0	0	2.57	0	0	0	0	0	0
comp10119_c0_seq1	281	0	0	0.88	0	0	0	0	0.79	0.96	0.98	0.89	0	0	0	0	0	0	0
comp1012193_c0_seq1	222	0	0	0	0	0	0	0	0	0	2.58	0	0	0	0	0	0	0	0
comp10122_c0_seq1	315	0	0.73	0	0	0	0	2.22	0.69	0	0.86	0.78	0	0.65	0	0	0	0.7	0.65
comp1012228_c0_seq1	226	0	0	0	0.9	0	0	1.1	0	0	1.26	0	1.05	0	0	0	0	0	0
comp10123_c0_seq1	432	0	0	0.53	0	0	0	0.52	0.48	0.59	2.4	0	0	0	0	0	0	0	0
comp10124_c0_seq1	349	0	0	0	0	0	0	0	0	0	0	0	4.94	0	0	0	0	0	0
comp1012401_c0_seq1	223	0	0	0	0.92	0	0	0	0	0	1.28	0	0	0.99	0	0	2.48	0	0
comp10125_c0_seq1	264	0	0	0	0	0	0	0	0	0	0	0	0.87	0	0	0	0	0	0
comp1012519_c0_seq1	385	0	0	0.61	0	0.68	0	0.59	0	0	0	0	0	0	0	0	0	0	0
comp101255_c0_seq1	666	0.93	1.56	2.3	4.26	2.26	0	3.54	2.71	1.85	7.51	4.07	3.58	1.71	1.4	0.31	0.72	0	0
comp1012588_c0_seq1	624	0	0	0	0	0	0.38	0	0	0	0	0	2.56	0	0	0	0	0	0
comp1012605_c0_seq1	299	0	0	0	0	0	0	0	0	0	0	0	4.46	0	0	0	0	0	0
comp1012621_c0_seq1	361	0	0	0	0	0.73	0	0	1.18	0.72	0	0	0	0	0	0	0	0	0
comp1012669_c0_seq1	306	0	0	0	0	0	0	0	0	0	4.42	0	0	0	0	0	0	0	0
comp10127_c0_seq1	1032	2.04	0.39	1.24	1.51	1.9	2.01	11.53	13.44	12.16	19.65	20.05	9.69	27.25	6.54	2.3	8.43	5.4	10.5
comp1012705_c0_seq1	274	0	0	0.91	0	0	0	0.87	0	0	0	0	0	0	0	0	0	0	0
comp1012743_c0_seq1	214	0	0	0	0	0	0	0	0	0	0	0	3.39	0	0	0	0	0	0
comp1012764_c0_seq1	345	0	0	0.69	0	0.77	0	0	0	0	0.77	0	0.63	0	0	0	0	0	0
comp101286_c0_seq1	1150	0.26	0	0	0.15	0.21	0	0.36	0	0	0	0	50.73	0.16	0	0	0.2	0	0
comp1012896_c0_seq1	372	0	0	0	0.5	0	0	0	0.57	0.7	0.71	0	0	0	0	0	0	0	0
comp10129_c0_seq1	327	0	0	0	0.58	0.82	0	0	0.66	0.81	1.64	0.75	0.67	0	0.62	0	0	0	0
comp1012956_c0_seq1	241	0	0	0	0	0	0	0	0	0	0	1.07	0	0	0	0	0	0	0
comp1013_c0_seq1	222	0	0	0	0	0	0	0	0	0	0	0	2.15	0	0	0	0	0	0
comp1013_c1_seq1	482	0	0	0	0	0	0	0	0	0	0	0	3.41	0	0	0	0	0	0
comp10130_c0_seq1	1087	0.83	0.37	0.39	0.48	0.45	0.21	0.77	0.72	0.22	0.45	1.21	0.35	0.34	0.5	0	0	0	0.17
comp1013031_c0_seq1	209	0	0	0	0	0	0	0	0	0	0	0	2.33	0	0	0	0	0	0
comp1013050_c0_seq1	234	0	0	0	0	0	0	0	0	0	0	1.11	0	0	0	0	0	0	0
comp1013066_c0_seq1	212	0	0	0	0	0	0	0	0	0	0	0	2.29	0	0	0	0	0	0
comp10131_c0_seq1	213	0	0	0	0	0	0	0	0	0	0	0	0	0	0	0	0	0	0
comp10131_c1_seq1	303	0	0	0	0	0	0	0	0	0	0	0	3.65	0	0	0	0	0	0
comp10132_c0_seq1	506	0.62	0	1.78	0.36	0	0	0.43	0.4	0.5	0	0.46	1.21	0	0	0	0	0	0
comp1013276_c0_seq1	560	0	0	0	0	0	0	0	0	0	0	0	3.6	0	0	0	0	0	0.34
comp10133_c0_seq1	319	0	0	0	0	0	0	0	0	0	0	0	3.44	0	0	0	0	0	0
comp10135_c0_seq1	562	2.78	1.87	0	0	0	1.28	0	0	0	0	0	0	0	0	0	0	0	0
comp1013525_c0_seq1	201	0	0	0	0	0	0	0	0	0	0	0	0	0	0	0	0	0	0
comp10136_c0_seq1	893	0	0	0	0	0	0	0	0	0	0	0	20.69	0	0	0	0	0	0
comp10136_c0_seq2	831	0	0	0	0	0	0.28	0	0	0	0	0	2.3	0	0	0	0	0	0
comp101364_c0_seq1	1278	10.73	8.74	2.47	0.4	2.66	7.14	1.3	4.85	4.31	1.71	1.02	1.34	0.14	0	3.54	0.55	1.24	0
comp10137_c0_seq1	441	0	0	0	0	1.18	0	0	0.94	0	1.17	0.53	0	0	0	0	0	0	0
comp10138_c0_seq1	398	0	0.55	0	0.47	0	0	0.57	0.53	0.65	0.66	0	1.06	0	0.49	0	0	0	0
comp1013829_c0_seq1	430	0	0	0	0	0	0	0	0	0	0	0	3.39	0	0	0	0	0	0
comp101387_c0_seq1	609	1.02	0	1.45	2.34	1.65	3.9	7.79	9.27	4.08	0.41	2.61	2.96	0.63	0.62	4.03	2.38	3.37	4.66
comp1013899_c0_seq1	255	0	0	0	0	0	0	0	0	0	0	0	3.61	0	0	0	0	0	0
comp1013966_c0_seq1	251	0	0	0	0	0	0	0	0	0	0	0	1.84	0	0	0	0	0	0
comp10140_c0_seq1	352	0.94	0	0	1.07	0.76	0	0	0	0	0	0	3.06	0	0	0	0	0	0
comp10141_c0_seq1	299	0	0.77	0.82	0	3.64	0.86	0	0	0	0	0	0	0	1.36	1.48	0	0.74	0.69
comp10142_c0_seq1	916	0	0	0	0	0	0	0	0.21	0	0	0	3.17	0.61	0	0	0	0	0
comp1014223_c0_seq1	378	0	1.76	2.48	0	0	0	0	0	0	0	0	0	0	0	0	0	0	0
comp10143_c0_seq1	318	6.33	4.3	9.11	4.82	11.87	3.22	3.66	4.78	6.68	6.77	8.47	5.52	4.53	10.16	5.53	10.6	8.28	14.7
comp1014409_c0_seq1	231	0	0	0	0	0	0	0	0	1.21	0	1.13	0	0	0	0	0	0	0
comp1014413_c0_seq1	274	0	0	0	0	1.01	0	0	0	0	0	0	1.65	0	0	0	0	0	0
comp1014416_c0_seq1	221	0	0	0	0	0	0	0	0	0	1.3	1.19	0	0	0	0	0	0	0
comp10145_c0_seq1	324	0	0	0	1.18	0	0	0	1.34	0	1.66	0	0.67	0	0	0	0	0	0
comp10146_c0_seq1	223	0	0	0	0	0	0	0	0	0	0	0	1.07	0	0	0	0	0	0
comp10146_c1_seq1	613	0	0	0	0	0	0	0	0	0	0	0	3.26	0	0	0	0	0	0
comp1014609_c0_seq1	316	0	0	1.53	1.82	0	0	0	0	0	0	0	0	0	0	0	0	0	0
comp1014652_c0_seq1	407	0.8	0.54	0	0	0	0	0.55	0	0	0	0	0	0	0	0.52	0	0	0
comp1014745_c0_seq1	202	0	0	0	0	0	0	1.27	0	0	0	1.33	0	0	0	0	0	0	0
comp10148_c0_seq1	201	3.68	5.08	8.06	13.57	7.31	2.8	0	0	4.31	0	0	0	0	8.79	0	0	0	0
comp1014863_c0_seq1	243	0	0	0	0	0	0	0	0	0	1.16	0	0	0	0	0	0	0	0
comp10150_c0_seq1	432	0	0.5	0	0	0.6	0	0.52	0	0	1.2	0	0.48	0.46	0	0	0	0	0
comp10151_c0_seq1	251	0	0	0	0.8	0	0	0.97	0	0	0	0	0	0	0	0	0	0	0
comp1015120_c0_seq1	494	0	0	0.91	0.37	0	0	0.44	0.42	0	0	0.47	0.83	0	0	0	0	0	0
comp101514_c0_seq1	358	11.04	13.1	1.32	0.53	6.67	20.35	1.28	2.98	4.38	5.92	7.39	3	1.7	4.99	7.84	7.84	9.65	3.91
comp10152_c0_seq1	255	0	0	0	0	1.1	0	0	0	0	0	0	0	0	0	0.46	0	0	0
comp10152_c0_seq2	670	0.92	1.24	0.33	0	0	1.76	0	0	0	0	0	0	0	0	0.45	0.36	0.3	0
comp101525_c0_seq1	666	0	0	0	0.53	0	0	0.32	0	0	0	0	46.48	0	0	0	0	0	0
comp10153_c0_seq1	1362	1.75	0	3.24	0	1.42	0	1.82	1.3	1.4	1.63	2.08	0.64	0.27	0.8	0	0	1.16	0
comp10153_c0_seq2	1217	0	2.95	0	0.71	0	0.94	0	0.93	0	2.36	0	0	0	0	2.1	0.38	0	0.75
comp10155_c0_seq1	292	0	0	0.84	0.67	0	0	0	0	0.92	0.93	0	0	0	0	0	0	0	0
comp10156_c0_seq1	352	6.57	4.45	5.39	8.58	15.11	8.59	16.91	7.89	5.21	9.05	4.79	4.28	6.34	5.09	1.85	2.9	3.69	5.12
comp1015686_c0_seq1	215	0	0	0	0	0	0	0	0	0	0	0	0	0	0	0	0	0	0
comp10157_c0_seq1	355	0	0	0.67	1.06	0	0	0.64	0.6	0	1.49	0	0	0	0.56	0	0	0	0
comp1015804_c0_seq1	231	0	0	0	0	0	0	0	0	0	0	0	2.05	0	0	0	0	0	0
comp1015821_c0_seq1	390	0	0	0	0	0	0	0	0	0	0	0	1.63	0	0	0	0	0	0
comp1015831_c0_seq1	244	0	0	0	0	0	0	0	0	0	0	0	2.87	0	0	0	0	0	0
comp1015895_c0_seq1	274	0	0	0	0	0	0	0	0	0.99	2.01	0	0.83	0	0	0	0	0	0
comp1015942_c0_seq1	430	0	0	0	0	0	0	0	0	0	0	0	2.91	0	0	0	0	0	0
comp1015989_c0_seq1	326	0	0	0	0	0	0	0	0	0	0	0	3.35	0	0	0	0	0	0
comp1016_c0_seq1	236	1.51	0	0	0	0	0	2.09	0.97	0	1.2	0	0	0	0	0	0	0	0
comp1016036_c0_seq1	232	0	0	0	0	0	0	0	0	0	0	0	0	0	1.84	0	0	0	0
comp10161_c0_seq1	476	0.67	0	0	0	0	0	0	0	0	0	0	5.18	0	0	0	0	0	0
comp10161_c1_seq1	298	0	0	0	0	0	0	0	0	0	0	0	0.75	0	0	0	0	0	0
comp1016113_c0_seq1	202	0	0	0	0	0	0	0	0	0	0	0	3.65	0	0	0	0	0	0
comp1016120_c0_seq1	333	1	0	0	0	0	0	0	1.29	0	0	0	0.65	0	0	0	0	0	0
comp101619_c0_seq1	1393	0	0	0	0	0.35	0.16	0.15	0.42	0	0	0	51.6	0.39	0	0	0.17	0	0
comp1016191_c0_seq1	300	0	0	0	0	0	0	0	1.46	1.78	0	0	0	0	0	0	0	0	0
comp1016211_c0_seq1	240	0	0	0	1.68	0	0	0	0	0	1.18	1.07	0	0	0	0	0	0	0
comp1016234_c0_seq1	299	0	0.77	0	0.65	0	0	0	0	0	0	0	0	0	0	0	0	0	0
comp10163_c0_seq1	418	0	0	0	0	0	0	0	0	0	0	0	4.01	0	0	0	0	0	0
comp1016495_c0_seq1	202	0	0	0	1.04	0	0	1.27	1.18	0	0	0	0	0	0	0	0	0	0
comp1016510_c0_seq1	210	0	0	0	0	0	0	0	1.12	0	0	0	1.16	0	0	0	0	0	0
comp1016521_c0_seq1	236	0	0	0	0.86	0	0	0	0	0	0	0	0	0.92	0	0	0	0	0
comp1016579_c0_seq1	259	0	0	0.97	0	0	0	0	0.87	0	0	0	0	0	0	0	0	0	0
comp10166_c0_seq1	223	0	0	0	0	0	0	0	0	0	0	0	0	0	0	0	0	0	0
comp10167_c0_seq1	403	0	0	0	0	0	0	0	0	0	0	0	6.27	0	0	0	0	0	0
comp1016713_c0_seq1	236	1.51	0	0	0	2.4	0	0	0	0	0	0	1	0	0	0	0	0.98	0
comp1016793_c0_seq1	235	0	0	0	0	0	0	0	0	0	0	0	2	0	0	0	0	0	0
comp1016830_c0_seq1	402	0	0	0	0	0	0	0.56	0	0	1.3	0.59	0.52	0	0	0	0	0	0
comp10169_c0_seq1	204	0	0	0	1.02	1.44	0	0	0	0	0	0	1.2	0	0	0	0	0	0
comp1017_c0_seq1	341	2.92	1.32	0.7	0.56	3.92	0.74	0.67	2.52	1.54	0	0.71	0	1.2	1.17	0	0	0	0
comp10170_c0_seq1	467	0	0	0	0	0	0	0	0	0	0	0	3.09	0	0	0	0	0	0
comp10171_c0_seq1	246	0	0	1.04	0	0	0	0	0	0	0	1.04	0	0.88	0	0	0	0	0
comp101717_c0_seq1	214	0	2.34	0	0.97	1.35	2.59	0	0	0	0	0	0	0	0	0	0	0	0
comp1017200_c0_seq1	470	0	0	0	0	0	0	0	0	0	0	0	3.07	0	0	0	0	0	0
comp1017314_c0_seq1	207	0	0	0	0	0	0	0	0	0	0	0	3.54	0	0	0	0	0	0
comp1017326_c0_seq1	403	0	0	0	0	0	0	0	0	0	0	0	3.13	0	0	0	0	0	0
comp1017330_c0_seq1	294	0	0	0	0	0	0	0	0	0	0	0	2.27	0	0	0	0	0	0
comp1017332_c0_seq1	526	0	0	0	0	0.48	0	0	0	0.96	0.97	0	0	0.37	0.72	0	0	0	0
comp1017335_c0_seq1	336	0	0	0	0	0	0	0	0	0	0	0	2.58	0	0	0	0	0	0
comp1017337_c0_seq1	223	0	0	0	0	1.29	0	0	0	0	0	0	0	0	0	0	0	0	0
comp1017351_c0_seq1	488	0	0	0	0	0	0	0	0	0	0	0	2.94	0	0	0	0	0	0
comp1017352_c0_seq1	214	0	0	1.24	0	0	0	0	2.19	0	0	0	0	0	0	0	0	0	0
comp1017356_c0_seq1	217	0	0	0	0	0	0	0	0	0	0	0	3.33	0	0	0	0	0	0
comp1017358_c0_seq1	321	0	0	0	0	0	0	1.45	0	0	0	0.76	0.68	0.64	0	0	0	0	0
comp1017377_c0_seq1	331	0	0	0.72	0	0	0	0	1.3	0	0.81	0.73	0	0	0	0	0	0	0
comp1017378_c0_seq1	385	0	0	0	0.48	0	0	0	0	0	0	0	2.75	0	0	0	0	0	0
comp1017387_c0_seq1	206	0	0	0	1.01	0	0	0	0	0	1.41	0	0	1.09	0	0	0	0	0
comp1017394_c0_seq1	260	0	0.92	0	0	0	0	0	0	1.05	0	0	0	0	0	0	0	0	0
comp10174_c0_seq1	513	0.62	0	0	0	0	0.47	0.43	0.8	0.49	0	0	0	0	0	0	0	0	0
comp1017413_c0_seq1	256	0	0	0	0.78	0	0	0	0	0	0	0.99	0	0.84	0	0	0	0	0
comp1017415_c0_seq1	325	0	0	0	0	0	0	0	0	0	0	0	2.69	0	0	0	0	0	0
comp1017417_c0_seq1	206	0	0	1.3	0	1.42	0	0	0	0	0	0	0	0	0	0	0	0	0
comp1017420_c0_seq1	567	0	0	0	0	0	0	0	0	0	0	0	2.84	0	0	0	0	0	0
comp1017427_c0_seq1	401	0.81	0	0.58	0	0.65	0	0	0	0	0	1.18	0	0	0	0	0	0	0
comp1017451_c0_seq1	409	0	0	0	0	0	0	0	0	0	0	0	3.59	0	0	0	0	0	0
comp1017470_c0_seq1	416	0	0	0	0	0	0.59	0	0.5	0	0	0.57	0	0	0	0	0	0	0
comp1017472_c0_seq1	254	0	0	2.99	0	0	0	0	0	0	0	0	0	0	0	0	0	0	0
comp1017493_c0_seq1	337	0	2.01	1.42	0	0	0	0	0	0	0	0	0	0	0	0.65	0	0	0
comp1017499_c0_seq1	243	1.45	1.99	0	0	0	0	0	0	0	0	0	0	0	0	0	0	0	0
comp10175_c0_seq1	744	4.94	6.91	10.8	5.68	5.35	8.5	14	3.74	8.9	11.35	8.43	7.13	8.86	7.98	4.34	4.5	8.16	14.81
comp1017505_c0_seq1	505	0	0.42	1.34	0.36	0	0	0.43	0	0.5	0	0	0	0	0	0	0	0	0
comp1017516_c0_seq1	236	0	0	0	0	0	0	0	0	0	0	0	1	0.92	0.9	0	0	0	0
comp1017529_c0_seq1	515	0	0	0	0	0	0	0	0	0	0	0	3.56	0.38	0	0	0	0	0
comp1017535_c0_seq1	210	0	0	0	0	0	0	0	0	1.36	0	0	0	0	1.04	0	0	0	0
comp1017544_c0_seq1	210	0	0	0	0.99	0	0	0	0	0	0	0	0	0	0	0	0	0	0
comp1017549_c0_seq1	217	0	0	0	0	0	0	0	0	0	0	0	1.11	0	0	0	0	0	0
comp1017551_c0_seq1	339	0	0	0	0	0	0	0	0	0	0	0	2.56	0.6	0	0	0	0	0
comp1017553_c0_seq1	278	0	0	0	0	0.99	0	0.86	0	0	0	0	0	0	2.23	0	0	0	0
comp1017556_c0_seq1	365	0	0	0	0.51	0.73	0	0	0	0.71	0	0.66	0	0	0	0	0	0	0
comp1017564_c0_seq1	313	0	0	0	0	0	0	0	0	0	0	0	2.11	0	0	0	0	0	0
comp1017566_c0_seq1	307	1.1	0	0	0	0	0	0	0	0	0	0	0	0	0	0	0	0	0
comp1017572_c0_seq1	239	0	0	0	0	0	0	0	0	0	0	0	0.98	0	0	0	0	0	0
comp1017573_c0_seq1	505	0	0.84	0	0	0.51	0	0.43	0	0.5	0	0.46	0.81	0	0.38	0.41	0	0	0
comp1017574_c0_seq1	217	0	0	0	0	0	0	1.16	0	0	0	0	1.11	1.02	0	0	0	0	0
comp1017588_c0_seq1	337	0	0	0	0	0	0	0	0.64	0	0	0	1.93	0	0.59	0	0	0	0
comp1017593_c0_seq1	226	0	2.18	0	0.9	0	0	0	0	0	0	0	0	0	0	0	0	0	0
comp1017596_c0_seq1	278	0	0.84	0	0	0	0	0	0.8	0	0	0.9	0	0	0	0	0	0	0
comp10176_c0_seq1	2055	0	0	0	0	0	0	0	0	0	0	0	5.92	0	0	0	0	0	0
comp1017614_c0_seq1	773	0	0	0	0	0	0	0	0	0	0	0	2.79	0	0	0	0	0	0
comp1017622_c0_seq1	579	0	0	1.15	0.93	0	0	0	0	0	0.44	0	0.35	0	0	0	0	0	0
comp1017626_c0_seq1	203	0	0	0	0	0	0	0	0	0	0	0	0	1.11	1.09	0	0	0	0
comp1017630_c0_seq1	209	1.75	1.21	1.28	0	0	0	0	0	0	0	0	0	0	0	0	1.34	0	1.05
comp1017631_c0_seq1	210	0	0	0	0	0	0	0	0	0	0	0	2.32	0	0	0	0	0	0
comp1017632_c0_seq1	274	1.26	0.86	0	0	0	0	0	0	0	1	0	0	0	0	0	0	0	0
comp1017635_c0_seq1	523	0	0	0	0	0	0	0	0	0	0	0	1.97	0	0	0	0.47	0	0
comp1017642_c0_seq1	206	0	0	0	0	1.42	1.36	0	0	0	0	0	0	0	0	0	0	0	0
comp1017646_c0_seq1	316	0	0	0	0	0	0	0	0	0	0	0	3.47	0	0	0	0	0	0
comp1017661_c0_seq1	214	0	1.17	0	0.97	2.71	0	0	0	0	0	0	0	0	0	0	0	0	0
comp1017687_c0_seq1	384	0.85	0	0	0	0.69	0.65	0.59	0	0	0	0	0	0	0	0	0	0	0
comp1017692_c0_seq1	242	0	0	0	0	0	0	0	0	1.15	0	0	0.96	0	0	0	0	0	0
comp10177_c0_seq1	1027	0	0	0	0	0	0	0	0	0	0	0	5.43	0	0	0	0	0	0
comp1017700_c0_seq1	269	0	0	0	0	0	0	0	0	0	0	0	3.38	0	0	0	0	0	0
comp1017712_c0_seq1	378	0	0	0	0	0	0	0	0	0	0	0	3.37	0	0	0	0	0	0
comp1017715_c0_seq1	259	0	0.92	0	0	1.08	0	0	0.87	0	0	0	0	0	0	0	0	0	0
comp1017717_c0_seq1	262	0	0	0.96	0.76	0	1.01	0	0	0	0	0	0	0	0	0	0	0	0
comp1017724_c0_seq1	313	0	0	0	0	0	0	0.74	0	0	0	0	2.81	0	0	0	0	0	0
comp1017727_c0_seq1	300	0	0	0	0	0	0	0	0	0	0	0	1.48	0	1.36	0	0	0	0
comp1017741_c0_seq1	259	0	0	0	0	0	0	0	0	0	0	0	0.89	0.83	0	0	0	0	0
comp1017742_c0_seq1	258	0	0	0	0	0	0	0	0	0	0	0	3.56	0	0	0	0	0	0
comp1017746_c0_seq1	222	0	0	0	0	0	0	0	0	0	0	0	0	0	0.97	0	0	0	0
comp1017750_c0_seq1	232	0	0	0	0.87	0	0	0	0.99	0	1.22	0	0	0	0	0	0	0	0
comp1017751_c0_seq1	205	0	0	1.31	0	0	0	0	1.16	0	0	0	1.19	0	0	0	0	0	0
comp1017757_c0_seq1	390	0	0	0	0	0	0	0	0	0.66	0	1.83	0	0	0	0	0	0	0
comp1017758_c0_seq1	269	2.57	0.88	0	0	0	0	0	0	0	0	0	0.85	0	0	0	0	0	0
comp10178_c0_seq1	207	0	0	0	2.01	0	0	0	0	0	0	0	0	0	0	0	0	0	0
comp1017804_c0_seq1	291	0	0	1.69	0	0	0	0	0	0	0	0	0	0	0	0	0	0	0
comp1017814_c0_seq1	250	0	0.96	0	0	0	0	0	0.91	0	1.12	0	0.93	0	0	0	0	0	0
comp1017816_c0_seq1	213	0	0	1.25	0	0	0	0	0	0	0	0	1.14	0	0	0	0	0	0
comp1017821_c0_seq1	586	0	0	0	0	0	0	0	0	0	0	0	2.74	0	0	0	0	0	0
comp1017848_c0_seq1	581	0	0	0	0	0	0	0	0	0	0	0	3.11	0	0	0	0	0	0
comp1017849_c0_seq1	222	0	0	0	0	0	0	1.12	0	0	0	1.18	1.08	1	0	0	0	0	0
comp1017864_c0_seq1	417	0	0	0	0	0	0	0	0	0	0	0	3.01	0	0	0	0	0	0
comp1017869_c0_seq1	215	0	0	0	0	0	0	0	0	0	0	1.23	0	0	0	0	0	0	0
comp1017870_c0_seq1	280	0	0	0	0	0	0	0	0	0	0	0	4.02	0	0	0	0	0	0
comp1017874_c0_seq1	204	0	0	0	0	0	0	0	0	0	0	0	1.2	0	0	0	0	0	0
comp1017875_c0_seq1	205	0	0	0	0	0	0	0	0	0	0	0	2.39	0	0	0	0	0	0
comp1017876_c0_seq1	659	0	0	0	0	0	0	0	0	0	0	0	3.62	0	0	0	0	0	0
comp10179_c0_seq1	452	0	0	0.51	0	0.57	0	0.98	0	0.56	1.14	0	0	0	0.43	0	0	0	0
comp1017905_c0_seq1	295	0	0	0	0	2.77	0	0	0	0	0	0	0	0	0	0.75	0	0	0
comp1017912_c0_seq1	488	0	0	0	0	0	0	0	0	0	0	0	0	0	2.75	0	0	0	0
comp1017918_c0_seq1	430	0	0	0	0	0	0	0	0	0	0	0	1.94	0	0	0	0	0	0
comp1017939_c0_seq1	521	0	0	0	0	0	0	0	0	0	0	0	2.34	0.74	0	0	0	0	0
comp1017943_c0_seq1	380	0	0	0	0	0	0	0	0	0	0	0	3.35	0	0	0	0	0	0
comp1017949_c0_seq1	276	0	0	0	0	0	0	0	1.61	0	0	0	0	0	0	0	0	0	0
comp1017952_c0_seq1	254	0	0	0	0	0	0	0.95	0	1.08	1.1	1	0	0	0	0	0	0	0
comp1017961_c0_seq1	222	0	0	0	0	0	0	0	0	0	0	0	2.15	0	0	0	0	0	0
comp1017972_c0_seq1	281	0	0	0	0	0	0	0	0	0	0.98	0	0	0	0	0	0	0	0
comp1017977_c0_seq1	364	0	0	0	0	0	0	0	0	0	0	0	2.94	0	0	0	0	0	0
comp1017984_c0_seq1	463	0	0	0	0.79	0	0	0	0	0	0	0	2.23	0	0	0	0	0	0
comp10180_c0_seq1	357	0	0	0	0	0	0.7	0.64	0.6	0	0	0	0.6	0	0	0.61	0	0	0.56
comp1018007_c0_seq1	258	0	0.92	0	0	0	0	0	0.87	0	0	0	0	0	0	0	0	0	0
comp1018038_c0_seq1	340	0	0	0	0	0	0	0	0	0	0	0	2.55	0	0	0	0	0	0
comp1018047_c0_seq1	279	0	0	0	0	0	0	0	0	0	0	0	1.62	0	0.74	0	0	0	0
comp1018052_c0_seq1	252	0	0	1.01	0	1.11	0	0	0	0	2.22	0	0	0	0	0	0	0	0
comp1018063_c0_seq1	338	0	0.67	0	0	0	0	0.68	0	2.34	0	0	0	0	0	0.64	0	0	0
comp1018067_c0_seq1	289	0	0	0	0	0	0	0	0	0	0	0	3.87	0	0	0	0	0	0
comp1018088_c0_seq1	248	0	0	0	0	0	0	0	0	0	0	0	2.81	0	0	0	0	0	0
comp1018090_c0_seq1	215	0	0	2.46	0	0	0	1.17	0	0	0	0	0	0	0	0	0	0	0
comp1018094_c0_seq1	278	0	0	0	0	0	0	0	0	0	0	0	1.62	0	0	0	0	0	0
comp10181_c0_seq1	2238	8.65	9.36	9.04	4.3	14.22	7.42	6.92	5.62	5.28	8.11	6.81	9.1	11.86	3.43	11.24	14.37	11.31	12.42
comp1018107_c0_seq1	250	0	0	0	0.8	0	0	0	0	0	0	0	0	0	0	0	0	0	0
comp1018109_c0_seq1	235	0	0	0	0	0	0	0	0	0	0	0	2	0	0	0	0	0	0
comp1018110_c0_seq1	203	0	0	0	0	0	0	0	0	0	0	0	3.63	0	0	0	0	0	0
comp1018123_c0_seq1	213	0	2.36	0	0	0	1.3	0	0	0	0	0	0	0	0	0	0	0	0
comp1018127_c0_seq1	606	0	0	0	0.88	0	0	0	0	0	0	0.75	0.33	0	0	0	0	0	0
comp1018131_c0_seq1	238	0	0	0	0	0	0	0	0	0	0	0	2.96	0	0	0	0	0	0
comp1018144_c0_seq1	373	0	0.59	0	0	0	0	1.83	0.57	0	0	0	0	0.54	0	0	0	0	0
comp1018153_c0_seq1	365	0	0	0	0	0	0	0	0	0	0	0	2.34	0	0	0	0	0	0
comp1018162_c0_seq1	484	0	0	0	0	0	0	0	0.43	0	0.53	0	0.85	0.4	0.79	0	0	0	0
comp1018167_c0_seq1	335	0	0	0	0	0	0	0	0	0	0	0	2.59	0	0	0	0	0	0
comp1018179_c0_seq1	336	0	0	0	0	0	0	0	0.64	0	1.59	1.44	0	0	0.6	0	0	0	0
comp1018189_c0_seq1	274	0	0	0	0.72	1.01	0	0	0	0	0	0.92	0	0	0	0	0	0	0
comp1018191_c0_seq1	513	0	0	0	0.71	1	0	0	0	0	0.99	0	0	0	0	0	0	0	0
comp10182_c0_seq1	298	1.14	0	0	0	0.92	1.73	0	0	0	0	0	0	0	0	0	0	0	0.69
comp1018206_c0_seq1	225	0	0	0	0	0	0	0	0	0	0	0	2.12	0	0	0	0	0	0
comp1018216_c0_seq1	249	0	0	0	0	0	0	0	0	0	0	0	2.79	0	0	0	0	0	0
comp1018218_c0_seq1	267	0	0	0	0	0	0	0	0	0	3.11	0	0	0	0	0.85	0	0	0
comp1018223_c0_seq1	321	0	0	0	0	0	0.8	0	0	0	0	2.28	0.68	0	0	0	0	0	1.26
comp1018228_c0_seq1	367	0	0	0	0	0	0	0	0	0	0	0	1.75	0	0	0	0	0	0
comp1018229_c0_seq1	228	0	0	0	0	0	0	0	0	0	0	0	0	0	0	0	0	0	0
comp1018242_c0_seq1	215	0	0	0	0	0	0	0	1.09	0	1.34	0	0	0	0	0	0	0	0
comp1018246_c0_seq1	296	0	0	0	0	0	0	0	0	0	0	0	3.01	0	0	0	0	0	0
comp1018255_c0_seq1	216	0	0	0	0	0	0	0	0	0	0	0	0	0	0	0	0	0	0
comp1018256_c0_seq1	209	1.75	0	0	0.99	0	0	1.21	0	0	0	0	0	0	0	0	0	0	0
comp1018260_c0_seq1	220	0	0	0	0	0	1.25	1.14	0	0	0	0	1.09	0	0	0	0	0	0
comp1018263_c0_seq1	208	0	1.21	0	0	0	0	0	1.14	0	0	0	0	0	0	0	0	0	0
comp1018278_c0_seq1	220	0	2.26	0	0	0	1.25	0	0	0	0	0	0	0	0	0	0	0	0
comp1018283_c0_seq1	276	0	0	0	0	0	0	0.86	0	0.98	1	0	0	0	0	0	0	0	0
comp1018292_c0_seq1	247	0	0	1.03	0	0	0	0	0	0	1.14	0	0	0	0.85	0	0	0	0
comp1018296_c0_seq1	416	0	0	0	0	0	0	0	0	0	0	0	3.52	0	0	0	0	0	0
comp10183_c0_seq1	392	0	0.56	0	0	0	0	0	0.54	0	0	0.61	0	0	0.5	0	0	0	0
comp1018309_c0_seq1	236	0	0	0	0	0	0	0	0	0	1.2	0	0	0	0	0	0	0	0
comp1018317_c0_seq1	402	0	0	0	0	0	0	0	0	0	0	0	2.09	0	0	0	0	0	0
comp1018322_c0_seq1	369	0	0	0	0	0	0	0	0	0	5	0	0	0	0	0	0	0	0
comp1018324_c0_seq1	418	0	0	0	0	0	0.59	0	0.5	0.61	0	1.13	0	0	0	0	0	0	0
comp1018338_c0_seq1	306	0	0.75	0	0	0	0	0.76	0.71	0.87	0.88	0.81	0	0	0	0	0	0	0
comp1018339_c0_seq1	446	0	0	0	0	0	0	0	0	0	0	0	2.33	0	0	0	0	0	0
comp1018346_c0_seq1	231	0	1.06	0	0	1.23	0	0	0	0	1.23	0	0	0	0	0	0	0	0
comp1018351_c0_seq1	362	0	0	0	0.52	0	0	0.63	0.59	0	0	0	1.18	0	0	0	0	0	0
comp1018362_c0_seq1	471	0	0	0	0.39	0	0	0.47	0.44	0.54	0.55	0	0	0	0.41	0	0	0	0
comp1018374_c0_seq1	254	0	0	0	0	0	0	0	0	0	0	0	1.82	0.85	0	0	0	0	0
comp10184_c0_seq1	276	0	0	0	0	1	0	0	0	0	0	0	0	0	0	0	0	0	0
comp10184_c0_seq2	458	0	0	0	0	0	0	0	0	1.11	2.25	0.51	0.45	0.43	0	0	0.54	0	0
comp1018439_c0_seq1	225	0	0	0	0.91	0	0	0	0	0	0	0	1.06	0	0.96	0	0	0	0
comp1018446_c0_seq1	287	0	0	0	0	0	0	0	0	0	0	0	0	0.73	0.72	0	0	0	0
comp1018453_c0_seq1	550	0	0	0	0	0	0	0	0	0	0	0	2.94	0	0	0	0	0	0
comp1018459_c0_seq1	562	0	0	0	0	0	0	0	0	0	0	0	3.59	0	0	0	0	0	0
comp1018460_c0_seq1	378	0	0	0	0	0	0	0	0	0	0	0	3.37	0	0	0	0	0	0
comp1018464_c0_seq1	215	0	1.16	0	0	0	0	0	0	0	1.34	0	0	0	0	0	0	0	0
comp1018470_c0_seq1	203	0	0	0	0	0	0	0	0	0	0	1.32	0	0	0	0	0	0	0
comp1018489_c0_seq1	537	0	0	0	0	0	0	0	0	0	0	0	3.02	0	0	0	0	0	0
comp1018497_c0_seq1	281	0	0	0	0	0	0	0	0	0	0	0	2.4	0	0	0	0	0	0
comp1018499_c0_seq1	360	0	0	0	0	0	0	0	0	0	0	0	3.57	0	0	0	0	0	0
comp1018520_c0_seq1	257	0	0	0	0	0	0	0	0	0	2.17	0	0.89	0.83	0	0	0	0	0
comp1018521_c0_seq1	226	0	0	0	0	0	0	0	0	0	0	0	3.16	0	0	0	0	0	0
comp1018524_c0_seq1	267	0	0	0	0	1.04	1.98	0	0	0	0	0	0	0	0	0	0	0	0
comp1018527_c0_seq1	247	0	0	0	0.81	0	0	0.99	0	1.12	0	1.04	0	0	0	0	0	0	0
comp1018566_c0_seq1	237	0	0	0	0	0	0	0	0.97	0	1.19	0	0	0	0	0	0	0	0
comp1018567_c0_seq1	456	0	0	0	0.8	1.13	0	0	0	0	0.57	0	0	0	0	0	0	0	0
comp1018578_c0_seq1	239	0	0	0	0	1.18	0	1.03	0	0	0	0	0	0	0.89	0	0	0	0
comp1018585_c0_seq1	513	0	0	0	0	0	0	0	0	0	0	0	2.38	0	0	0	0	0	0
comp1018586_c0_seq1	412	0	0	0	0.45	0	0	0	0	0.62	1.26	0	0.51	0	0	0	0	0	0
comp10186_c0_seq1	271	0	0	0	0	1.02	0	0.88	1.65	0	1.02	0	0	0.78	0	0	0	0	0
comp1018611_c0_seq1	234	0	0	0	0	0	0	0	0	0	0	0	3.02	0	0	0	0	0	0
comp1018627_c0_seq1	315	0	0.73	0	0.61	0	0	0	0	0	0	0.78	0	0	0	0	0	0	0
comp1018648_c0_seq1	236	0	1.03	0	0	0	3.44	0	0	0	0	0	0	0	0	0	0	0	0
comp1018662_c0_seq1	246	0	0	0	0	0	0	0	0	0	0	0	3.78	0	0	0	0	0	0
comp1018671_c0_seq1	226	0	0	0	0	0	0	0	0	0	0	0	2.11	0	0	0	0	0	0
comp1018677_c0_seq1	281	0	0	0.88	0	0	0	0	0	0	0	1.78	0	0	0.73	0	0	0	0
comp1018679_c0_seq1	290	0	0	0	0	0	0	0	0	0	0	0	2.31	0	0	0	0	0	0
comp1018693_c0_seq1	259	0	0	0	0	0	0	0	0	0	0	0	1.77	0	0	0	0	0	0
comp1018697_c0_seq1	277	0	0	0	0.71	0	0	0.86	0	0	0	0	0	0	0	0	0	0	0
comp1018721_c0_seq1	371	0	0	0	0	0	0	0	0	0	0	0	2.87	0	0	0	0	0	0
comp1018735_c0_seq1	346	0	0.65	0	0.55	0	0	0	0.62	0	1.54	0.7	0	0	0	0	0	0	0
comp1018745_c0_seq1	419	0	0	0	0	0	0	0	0	0	0	0	3	0	0	0	0	0	0
comp1018746_c0_seq1	229	0	0	0	0	0	0	1.08	0	1.23	0	0	0	0	0	0	0	0	0
comp1018753_c0_seq1	261	0	0	0	0	0	0	0	0	0	0	0	2.63	0	0	0	0	0	0
comp1018763_c0_seq1	271	0	0	0	0	1.02	0	0	0	1	1.02	0	0	0	0	0	0	0	0.77
comp1018771_c0_seq1	358	0	0	0	0	0	0	0	0	0	0	0	3	0	0	0	0	0	0
comp101878_c0_seq1	321	5.22	8.51	3.75	1.79	2.52	13.52	7.23	6.75	4.13	0	2.28	0	0.64	0	4.1	1.61	6.83	1.9
comp1018790_c0_seq1	230	0	0	0	0	0	0	0	0	0	0	0	2.06	0	0	0	0	0	0
comp1018806_c0_seq1	269	0	0	0	0	0	0.98	0.89	0	0	1.03	0	0	0	0	0	0	0	0
comp1018809_c0_seq1	366	0	0	0	0	0	0	0	1.74	1.42	0	0	0	0	0	0	0	0	0
comp1018815_c0_seq1	239	1.48	0	0	0	0	0	1.03	0.96	0	0	0	0.98	0.91	0	0	0	0	0
comp1018826_c0_seq1	275	0	0	0	0	0	0	0.87	0.81	0	1	0	0	0	0	0	0	0	0
comp1018831_c0_seq1	576	0	0	0	0	0	0	0	0	0	0	0.79	0	2.33	0	0	0	0	0
comp1018849_c0_seq1	220	0	0	1.2	0	0	0	0	0	0	0	0	0	0	0	0	0	0	0
comp1018858_c0_seq1	283	1.21	0.83	0	0	0	0.92	0	0	0	0	0	0	0	0	0	0	0	0
comp1018872_c0_seq1	446	0	0	0	0	0	0	0	0	0	1.74	0	0.93	0.44	0	0	0	0	0
comp1018878_c0_seq1	298	0	0	0	0	0	0	0	0	0	0	0	2.98	0	0	0	0	0	0
comp1018883_c0_seq1	222	0	0	0	0	0	0	0	0	0	2.58	0	0	0	1.94	0	0	0	0
comp1018911_c0_seq1	222	0	0	0	0	0	0	0	0	0	0	0	2.15	0	0	0	0	0	0
comp1018931_c0_seq1	474	0.67	0.45	0	0.38	2.17	0	0	0	0	0.54	0	0	0	0	0	1.04	0	0.41
comp1018941_c0_seq1	239	0	0	1.08	0	0	0	0	0	0	0	0	0.98	0.91	0	0	0	0	0
comp1018945_c0_seq1	209	0	0	0	0	0	0	0	0	0	0	0	1.17	0	0	0	0	0	0
comp1018948_c0_seq1	215	0	0	0	0	0	0	0	0	0	0	0	3.37	0	0	0	0	0	0
comp1018961_c0_seq1	408	0	0	0	0	0	0	0	0	0	0	0	2.06	0	0	0	0	0	0
comp1018979_c0_seq1	531	0	0	0	0	0.48	0	0	0	0	0	0	3.06	0	0	0	0	0	0
comp1018989_c0_seq1	284	0	0	0.87	0	0	0	0	0	0	2.89	0	0	0	0	0	0	0	0
comp1019_c0_seq1	1084	0	0.56	0.98	2.55	0.45	0	1.54	0.9	1.33	1.35	1.42	0.71	0.34	0.17	0.18	0	0	0
comp10190_c0_seq1	202	0	1.26	0	0	0	0	0	0	0	0	0	0	0	0	0	0	0	0
comp1019005_c0_seq1	231	0	0	0	0.88	0	0	0	0	0	0	0	0	0	0.93	0	0	0	0
comp1019010_c0_seq1	241	0	0	0	0	0	0	0	0	0	0	0	1.94	0	0	0	0	0	0
comp1019026_c0_seq1	241	0	0	0	0	0	0	0	0	0	0	0	1.94	0	0	0	0	0	0
comp1019031_c0_seq1	324	0	1.38	1.49	0	0	0	0	0	0	0	0	0	0.63	0	0	1.6	0	0
comp1019042_c0_seq1	618	0	0	0	0	0	0	0	0	0	0	0	2.91	0	0	0	0	0	0
comp1019054_c0_seq1	220	0	0	0	0.93	0	0	0	0	0	0	0	0	0	0	0	0	0	0
comp1019059_c0_seq1	221	0	0	0	0	1.3	0	0	0	0	0	0	1.08	0	0	0	0	0	0
comp1019068_c0_seq1	322	0	0	0	0.59	0.84	1.59	0	0	0	0	0.76	0	0	0	0	0	0	0
comp10191_c0_seq1	244	0	0	0	0	0	0	0	0.93	0	0	1.05	0	0	0	0	0	0	0
comp1019105_c0_seq1	209	0	0	0	0	1.39	0	0	0	0	0	0	0	0	0	0	0	0	0
comp1019107_c0_seq1	228	0	0	0	0	0	0	0	0	0	0	0	0	0	0	0	0	0	0
comp1019112_c0_seq1	254	0	0	0	0	0	0	0	0	0	0	0	2.72	0	0	0	0	0	0
comp1019119_c0_seq1	290	0	0	0	0	0	0	0	0.76	0	0	0	0	0.72	0	0	0	0	0.71
comp1019129_c0_seq1	261	2.66	0	0	0	0	1.01	0	0	0	0	0	0	0	0	0	0	0	0
comp1019132_c0_seq1	263	0	0	0	0	1.06	0	0.91	0	0	0	0	0.87	0	0	0	0	0	0
comp1019142_c0_seq1	329	0	0	1.46	0	0	0	0.7	0	0	0	0	0.66	0	0	0	0	0	0
comp1019155_c0_seq1	272	0	0	0	0	0	0	0	0	0	1.01	1.85	0	0	0	0	0	0	0
comp1019158_c0_seq1	388	0	0	0	0	0	0	0	0	0	0	0	3.82	0	0	0	0	0	0
comp1019172_c0_seq1	488	0	0	0	0	0	0	0	0	0	0	0	2.94	0	0	0	0	0	0
comp1019173_c0_seq1	484	0	0	0	0	0	0	0	0	0	0	0	2.64	0	0	0	0	0	0
comp1019185_c0_seq1	211	0	0	0	0	0	0	2.4	1.12	0	1.37	0	0	0	0	0	0	0	0
comp1019194_c0_seq1	559	0	0	0	0.96	0	0.43	0	0	0	0	0.82	0	0.34	0	0	0	0	0.34
comp1019197_c0_seq1	257	0	0	0	0	0	0	0	0	0	0	0	1.79	0	0	0	0	0	0
comp1019199_c0_seq1	318	0	0	0.76	0	1.7	0	0.73	0	0	0.85	0	0	0	0	0	0	0	0
comp10192_c0_seq1	219	0	0	0	0	0	0	0	1.07	0	2.62	0	0	0	0	0	0	0	0
comp1019213_c0_seq1	477	0	0	0	0	0	0	0	0	0	0	0	3.02	0	0	0	0	0	0
comp1019218_c0_seq1	275	0	0	0	0	0	0	0	0	0	0	0	3.29	0	0	0	0	0	0
comp1019227_c0_seq1	202	0	0	0	0	0	0	0	0	0	0	0	2.44	0	0	0	0	0	0
comp1019253_c0_seq1	219	0	0	0	0	0	0	0	0	0	0	0	3.29	0	0	0	0	0	0
comp1019254_c0_seq1	223	1.61	0	0	0	0	0	0	0	0	0	0	1.07	0	0	0	0	0	0
comp1019257_c0_seq1	314	0	0	0	0	0	0	0	0	0	0	0	2.8	0	0	0	0	0	0
comp1019259_c0_seq1	442	0	0	0	0	0	0	0	0	0	0	0.53	0.47	0	0	0	0	0	0
comp1019263_c0_seq1	263	1.32	0	0	0.75	0	0	0	0	1.04	0	0.96	0	0	0	0	0	0	0
comp1019268_c0_seq1	257	0	0.93	0	0	0	0	0	0	0	0	0.99	0	0	1.63	0	0	0	0
comp101927_c0_seq1	281	3.66	4.16	3.52	0.7	1.96	11.15	0	0	0	0	0	0	0	0	0	0	0	0
comp1019282_c0_seq1	388	0.84	0	0	0.48	0.68	1.28	0	0	0.67	0	0	0	0	0	0	0	0	0
comp1019287_c0_seq1	207	1.77	1.22	0	0	0	1.35	0	0	0	0	0	0	1.09	0	0	0	0	0
comp1019291_c0_seq1	635	0	0	0	0	0	0	0	0	0	0	0	3.77	0	0	0	0	0	0
comp1019302_c0_seq1	267	0	0.89	0	0	0	0	0	0	0	1.04	0.95	0	0	0	0	0	0	0
comp1019306_c0_seq1	327	0	0	0	0.58	0	0.78	0	0	0	0	0.75	0.67	0	0	0.67	0	0	0
comp1019311_c0_seq1	262	0	0	0	0	0	0	0	0	0	0	0	2.62	0	0	0	0	0	0
comp1019320_c0_seq1	366	0	0	0	0	0	0	0	0	0	0	0	2.92	0	0	0	0	0	0
comp1019328_c0_seq1	326	1.02	0	0	1.76	0	0	0	0	0	0	0	0	0	0	0	0	0	0
comp1019329_c0_seq1	323	0	0	0	0	0	0	0	0	0	0	0	2.71	0	0	0	0	0	0
comp1019332_c0_seq1	620	0	0	0	0	0	0	0	0	0	0	0	1.93	0	0	0	0	0	0
comp1019340_c0_seq1	289	0	0	0.85	0.67	0	0	0	0.76	0	0.94	0	0	0	0	0	0	0	0
comp1019341_c0_seq1	376	0	0	0	0	0	0	0	0	0	0	0	3.4	0	0	0	0	0	0
comp1019344_c0_seq1	970	0	0	0	0	0	0	0	0	0	0	0	2.59	0	0	0	0	0	0
comp1019359_c0_seq1	211	0	0	0	0	0	0	0	0	0	0	0	3.45	0	0	0	0	0	0
comp1019360_c0_seq1	292	0	0	0	0	0	0	0	0	0	0	0	3.82	0	0	0	0	0	0
comp1019364_c0_seq1	372	0	0	0	0	0	0	0	0	0	0	0	4.01	0	0	0	0	0	0
comp1019370_c0_seq1	253	0	0	0	0	1.11	0	0	0.89	0	1.1	0	0	0	0	0	0	0	0
comp1019375_c0_seq1	363	0	0	0	0	0	0	0	0	0	0	0	4.72	0	0	0	0	0	0
comp1019382_c0_seq1	466	0	0	0	0	0	0	0	0	0	0	0	3.1	0	0	0	0	0	0
comp10194_c0_seq1	214	0	0	0	0	0	0	0	0	0	2.7	0	0	0	0	0	0	0	0
comp1019406_c0_seq1	359	0.92	0.62	0	0	0.74	0	0.64	0.59	0	0	0	0	0	0	0	0	0	0
comp1019409_c0_seq1	273	0	0	0	0	0	0	0	0.82	0	0	0	3.32	0	0	0	0	0	0
comp1019411_c0_seq1	409	0	0	0	0	0	0	0	0	0	0	0	2.05	0.49	0	0	0	0	0
comp1019422_c0_seq1	334	0	0.68	0	0	0.8	0	0	0	0	0	0	0	0	0	0	0	0	0
comp1019450_c0_seq1	242	0	0	0	0	0	0	0	0	0	0	0	2.89	0	0	0	0	0	0
comp1019454_c0_seq1	293	0	0	0	0	0	0	0	0	0	0	0	2.28	0	0	0	0	0	0
comp1019456_c0_seq1	348	0	0	0	0	0.77	0	0	1.23	0	0.76	0	0.62	0	0	0	0	0	0
comp1019457_c0_seq1	238	0	0	0	0	0	0	0	0	0	0	0	2.96	0	0	0	0	0	0
comp1019461_c0_seq1	207	0	0	0	1.01	0	0	0	0	0	0	0	0	0	0	0	0	0	0
comp1019462_c0_seq1	224	0	0	0	0	0	0	0	0	0	0	0	3.19	0	0	0	0	0	0
comp1019466_c0_seq1	214	0	0	0	0	0	0	0	0	0	0	0	1.13	1.04	0	0	0	0	0
comp1019480_c0_seq1	240	0	0	0	0	0	0	0	0	0	0	0	0.98	0	0	0	0	0	0
comp1019495_c0_seq1	524	0	0	0	0	0	0	0	0	0	0	0	3.49	0	0	0	0	0	0
comp10195_c0_seq1	420	0.77	0	0	0.44	0	0	2.13	0	0.61	0.62	0	1.49	0	0	0.5	0	0	0
comp1019522_c0_seq1	265	0	0	0	0	0	0	0	0	0	1.05	0.95	0.86	0	0	0	0	0	0
comp1019523_c0_seq1	282	1.21	0	1.75	0	0	0	0	0	0	0	0.89	0	0	0	0	0	0	0
comp1019552_c0_seq1	323	0	0	0	0	0	0	0	0	0	0	0	2.71	0	0	0	0	0	0
comp1019555_c0_seq1	265	0	0	0	0	0	0	0	0	0	0	0	2.58	0.8	0	0	0	0	0
comp1019562_c0_seq1	607	0	0	0	0.29	0	0	0	0	0	0	0	1.98	0	0.31	0	0	0	0
comp1019578_c0_seq1	212	0	0	0	0	0	0	0	0	0	0	0	2.29	0	0	0	0	0	0
comp1019587_c0_seq1	266	0	0	0	0	0	0	0	0	0	0	0	3.43	0	0	0	0	0	0
comp1019592_c0_seq1	422	0	0	0	0	0	0	0	0	0	0	0	2.48	0	0	0	0	0	0
comp1019607_c0_seq1	221	0	0	0	0	0	0	0	0	0	0	0	1.08	1	0	0	0	0	0
comp1019629_c0_seq1	306	0	0	0	0.63	0	0	0	2.14	0	0.88	0	0	0	0	0	0	0	0
comp1019647_c0_seq1	332	0	0	0	0	0	0	0	0	0	0	0	3.28	0	0	0	0	0	0
comp1019650_c0_seq1	230	0	0	0	0	0	0	0	0	0	0	0	0	0	0	0	0	0	0
comp1019653_c0_seq1	293	1.16	0	0	0	0	0.88	0	0	0.92	0	0	0	0	0	0	0	0.76	0
comp1019670_c0_seq1	410	0	0	0	0	0	0	0	0	0	0	0	2.05	0	0	0	0	0	0
comp1019676_c0_seq1	246	0	0.98	0	0	0	0	0	0	1.13	0	0	0	0.88	0	0	0	0	0
comp1019677_c0_seq1	307	0	0	0	0	0	0	0	0	0	0	0	2.88	0	0	0	0	0	0
comp1019678_c0_seq1	435	0	0	0	0	0	0	0	0	0	0	0	3.35	0	0	0	0	0	0
comp1019683_c0_seq1	431	0	0	0.53	0	0	0	0	0.48	0.59	0.6	0.55	0	0.46	0	0	0	0	0
comp1019689_c0_seq1	245	0	0	0	0	0	0	0	0	0	0	0	3.8	0	0	0	0	0	0
comp1019690_c0_seq1	250	0	0	0	0	0	0	0	0	0	0	0	2.78	0	0	0	0	0	0
comp1019692_c0_seq1	207	0	0	0	0	0	0	0	0	0	1.41	0	0	0	0	0	0	0	0
comp1019699_c0_seq1	455	0	0	0	0	0	0	0	0	0	0	0	3.18	0	0	0	0	0	0
comp10197_c0_seq1	234	0	0	1.11	0.87	0	0	1.05	0	0	0	0	1.01	0	0	0	0	0	0
comp1019710_c0_seq1	277	0	0	0	0	0	0	0	0	0	0	0	2.45	0	0	0	0	0	0
comp1019724_c0_seq1	268	0	0	0	0.74	1.03	0	0	0	0	1.03	0	0	0	0	0	0	0	0
comp1019730_c0_seq1	300	0	0	0	0.64	0	0	0	0	0	1.81	0.82	0	0	0	0	0	0	0
comp1019734_c0_seq1	425	0	0.51	0	0	0	0	0	0	0	0	0	1.47	1.4	0	0.5	0	0	0
comp1019741_c0_seq1	203	0	0	0	1.03	0	0	0	0	0	0	0	2.42	0	0	0	0	0	0
comp1019751_c0_seq1	213	0	0	0	0	1.36	0	1.18	0	0	0	0	0	0	0	0	0	0	0
comp1019755_c0_seq1	390	0	0	0	0	0	0	0	0	0	0	0	2.17	0	0	0	0	0	0
comp1019760_c0_seq1	253	0	0	0	0	0	1.05	0	0	0	0	0	1.82	0	0	0	0	0	0
comp1019765_c0_seq1	238	0	0	0	0	0	0	0	0	0	0	0	2.96	0	0	0	0	0	0
comp1019776_c0_seq1	311	0	0	0	0	0	0.83	0	0	0	0.87	0	0	0	0	0	0.84	0	0
comp1019783_c0_seq1	320	0	0	0	0.6	0	0	0	0.68	0	1.68	0	0	0	0	0	0	0	0
comp1019799_c0_seq1	205	0	0	0	0	0	1.36	0	0	0	1.42	0	0	0	0	0	0	0	0
comp1019810_c0_seq1	478	0	0	0	0	0	0	0.46	2.15	0	0	0	0	0.41	0	0	1.03	0	0.4
comp1019812_c0_seq1	215	0	0	0	0	0	0	0	1.09	0	0	0	1.12	0	0	0	0	0	0
comp1019814_c0_seq1	497	0	0	0	0	0	0	0	0	0	0	0	2.88	0	0	0	0	0	0
comp1019815_c0_seq1	278	0	0	0	0	0	0	0	0	0	0	0	1.62	0.76	0.74	0	0	0	0
comp1019822_c0_seq1	253	0	0	0	0	0	0	0	0	0	0	0	1.82	0	0	0	0	0	0
comp1019827_c0_seq1	641	0	0	0	0	0	0	0	0.31	0	0	0	2.49	0	0	0	0	0	0
comp1019833_c0_seq1	223	0	0	0	0	0	0	0	0	0	0	0	0	0	0	0	0	0	0
comp1019842_c0_seq1	283	0	0	0	0	0	0	0	0	0	0	0	2.38	0	0	0	0	0	0
comp1019847_c0_seq1	468	0	0	0	0.78	0	0	0.47	0	0	1.1	0	0	0.42	0	0	0	0	0
comp1019849_c0_seq1	339	0	0	0	0	0	0	0	0	0	0	0	2.56	0	0	0	0	0	0
comp1019864_c0_seq1	472	0	0	0	0	0	0	0	0	0	0	0	3.49	0	0	0	0	0	0
comp1019869_c0_seq1	382	0	0	1.22	1.47	0	0	0	0.55	0	0	0	0	0	0.52	0.56	0	0	0
comp1019880_c0_seq1	234	0	0	0	0	0	1.16	0	0	0	0	0	1.01	0	0	0	0	0.99	0
comp1019881_c0_seq1	248	0	0	2.06	1.61	0	0	0	0	0	1.13	0	0	0	0	0	0	0	0
comp1019884_c0_seq1	299	1.13	0	0	0	0	0.86	0	1.47	0	0	0.83	0	0	0	0	0	0	0
comp1019891_c0_seq1	338	0	0	0	0	0	0	0	0	0	0	0	3.21	0	0	0	0	0	0
comp1019893_c0_seq1	291	0	0	0	0	0	0	0	0	0	0	0	1.54	0	0	0	0	0	0
comp10199_c0_seq1	879	0	0	0	0	0	0	0	0	0	0	0	11.71	0	0	0	0	0	0
comp1019909_c0_seq1	323	0	0	0.75	0.59	0.83	0	0	0.67	0	0	0	0.68	0	0	0	0	0	0
comp1019911_c0_seq1	232	0	0	0	0	0	0	0	0	0	2.45	0	0	0	0	0	0	0	0
comp1019930_c0_seq1	216	0	0	0	0	0	0	0	0	0	1.33	0	2.23	0	0	0	0	0	0
comp1019945_c0_seq1	253	0	0	0	0	0	0	0	0	0	0	0	2.74	0	0	0	0	0	0
comp1019958_c0_seq1	220	0	0	0	0	0	0	0	0	0	0	0	0	0	0	0	0	0	0
comp1019960_c0_seq1	381	0.86	0.58	0.61	0	0	0	0	0	0	0	0	0	0	0	0	0	0	0
comp1019977_c0_seq1	851	0	0	0	0	0	0	0	0	0	0	0	2.75	0.22	0	0	0	0	0
comp1019979_c0_seq1	311	0	0	0	0	0	0	0	0	0	0	0	3.54	0	0	0	0	0	0
comp1019981_c0_seq1	213	0	0	0	0	0	0	0	0	0	0	0	3.41	0	0	0	0	0	0
comp1019989_c0_seq1	203	1.82	0	0	0	0	0	0	1.17	0	1.44	0	0	0	0	0	0	0	0
comp1019990_c0_seq1	325	0	0	0	0	0	0.78	0	0	0	0.83	0	0.67	0	0	0	0	0	0
comp1019998_c0_seq1	233	0	0	0	0	0	0	0	0	0	0	0	2.03	0	0	0	0	0	0
comp102_c0_seq1	501	1.26	0.85	0.9	1.45	1.53	0.48	0	0.41	1.51	0.51	0.92	1.22	1.16	0.38	0.42	0.49	0.42	1.15
comp1020_c0_seq1	281	0	0	0	0	0	0	1.69	0	0	0	0	0	0	0	1.6	0	0	0
comp1020007_c0_seq1	253	0	0	0	0	0	0	0	0	0	0	0	2.74	0	0	0	0	0	0
comp102001_c0_seq1	266	0	0	0	0	0	0	0	0	0	0	0	8.57	0	0	0	0	0	0
comp1020011_c0_seq1	224	0	0	0	0	0	0	0	0	0	0	0	3.19	0	0	0	0	0	0
comp1020013_c0_seq1	333	0	0	0	0	0	0	0.69	0	0	0	0.73	0.65	0.61	0	0	0	0	0
comp1020032_c0_seq1	254	0	0	0	0	0	0	0	0	0	0	0	2.72	0	0	0	0	0	0
comp1020046_c0_seq1	331	0	0	0	0	0	0	0.7	0.65	0	0.81	0	0	0	0	0	0	0	0
comp1020057_c0_seq1	354	0	0	0	0	0	0	0	0	0	0	0	2.43	0	0	0	0	0	0
comp1020071_c0_seq1	277	0	0.85	0.9	0	0.99	0	0	0	0	0	0	0	0.76	0	0	0	0	0
comp1020074_c0_seq1	281	0	0	0	0	0	0	0	0.79	0	1.95	0.89	0	0	0	0	0	0	0
comp1020076_c0_seq1	215	1.69	0	0	0	0	0	0	0	0	1.34	0	0	1.04	0	0	0	0	0
comp1020081_c0_seq1	203	0	0	0	0	2.89	0	0	0	0	0	1.32	0	0	0	0	0	0	0
comp1020087_c0_seq1	235	1.51	0	0	0	0	0	0	0	0	0	1.1	2	0	0	0	0	0	0
comp1020090_c0_seq1	212	0	0	0	0	0	0	0	2.22	0	0	0	1.14	0	0	0	0	0	0
comp1020096_c0_seq1	224	0	0	0	0	0	0	0	0	0	0	0	4.26	0	0	0	0	0	0
comp10201_c0_seq1	250	0	0	0	0	0	0	0.97	0	0	0	0	0.93	0	0	0	0	0	0
comp1020101_c0_seq1	293	0	0.79	0.84	0	0	0	0	0	0	0	0	0	0.71	0	0	0.9	0	0.7
comp1020106_c0_seq1	285	0	0	0	0	0	0	0	0	0	0	0	3.94	0	0	0	0	0	0
comp1020109_c0_seq1	366	0.9	0	0	0.51	0	0	0	0	0	0	0	1.17	0	1.08	0	0	0	0
comp1020110_c0_seq1	230	0	0	0	0	0	1.18	0	0	0	1.24	0	0	0	0	0	0	0	0
comp1020131_c0_seq1	303	0	0	0	0	0	0	1.55	0	0	1.79	0	0	0	0	0	0	0	0
comp1020147_c0_seq1	307	0	0	0.79	0	0	0	0	0	0	0	0	0	0.67	0.66	0	0	0	0
comp1020159_c0_seq1	404	0	0	0	0	0.65	0	0	0	0	1.29	0	0	0	0	0	0	0	0
comp1020168_c0_seq1	240	0	0	0	0	0	0	0	0.95	0	0	1.07	0	0	0	0	0	0	0
comp1020175_c0_seq1	262	5.3	0.91	0	0	0	0	0	0	0	0	0	0	0	0	0	0	0	0
comp1020193_c0_seq1	206	0	0	0	0	0	0	0	0	0	0	0	1.19	0	0	0	0	0	0
comp10202_c0_seq1	223	0	0	0	0	0	0	0	0	0	0	0	4.28	0	0	0	0	0	0
comp1020204_c0_seq1	211	0	0	0	0.98	0	0	0	0	0	0	2.52	0	0	0	0	0	0	0
comp1020209_c0_seq1	486	0	0	0	0	0	0	0	0	0	0	0	2.53	0	0	0	417.12	0	0
comp1020210_c0_seq1	244	0	0	0	0	0	0	1	0	1.14	0	0	0	0	0	0	0	0	0.87
comp1020211_c0_seq1	361	0	0	0	0	0	0	0	0	0	0	0	3.56	0	0	0	0	0	0
comp1020221_c0_seq1	380	0	0	1.23	0	0	0	0	0	0	0	0	0	0	0	0.56	0	0	0
comp1020227_c0_seq1	529	2.38	0	0	0	0	0	0.41	0.39	0.47	0	0.43	0	0	0	0	0	0	0
comp1020235_c0_seq1	336	0	0	0	0	0	0	0	0	0	0	0	2.58	0	0	0	0	0	0
comp1020239_c0_seq1	203	0	0	0	0	0	0	0	1.17	0	0	0	0	0	0	0	0	0	0
comp1020261_c0_seq1	434	0	0	0.53	0	0	0.57	1.03	0.48	0	0	0	0	0	0.45	0	0	0	0
comp1020266_c0_seq1	236	0	0	0	0	0	0	2.09	0	0	0	0	0	0	0	0	0	0	0
comp1020271_c0_seq1	254	1.38	1.88	0	0	0	1.05	0	0	0	0	0	0	0	0	0	0	0	0
comp1020272_c0_seq1	463	0	0	0.98	0	0	0	0.48	0	0.55	0	0.5	0.45	0	0	0	0	0	0
comp1020291_c0_seq1	265	0	0	0	0	0	0	0	0	0	0	0	2.58	0	0	0	0	0	0
comp1020293_c0_seq1	659	0	0	0	0	0.38	0	0	0	0.75	1.14	0.34	0.6	0	0	0	0	0	0
comp1020294_c0_seq1	210	0	0	0	0.99	1.39	0	0	0	0	0	0	0	0	1.04	0	0	0	0
comp1020295_c0_seq1	350	0	0	0	0	0	0	0	0.61	0	0	0	1.23	0	0	0	0	0	0
comp1020296_c0_seq1	202	3.65	0	0	0	0	0	0	0	1.43	0	0	0	0	0	0	0	0	0
comp10203_c0_seq1	477	0	0	0	0	0	0	0	0	0	0	0	3.88	0	0	0	0	0	0
comp10203_c0_seq2	419	0	0	0	0.44	0	0	0	0	0	0	0	0	0	0	0	0	0	0
comp1020319_c0_seq1	205	0	0	0	0	0	0	0	0	0	0	0	1.19	0	0	0	0	0	0
comp1020322_c0_seq1	766	0	0	0	0	0	0	0	0	0	0	0	3.33	0	0	0	0	0	0
comp1020331_c0_seq1	427	0	0	0	0	0	0	0	0.49	0	0	0	1.47	0	0.46	0	0	0	0
comp1020338_c0_seq1	218	0	0	0	0	1.32	0	0	0	1.3	0	0	0	0	0	0	0	0	0
comp1020347_c0_seq1	371	0	0	0	0	0.71	0	0.61	0	0	2.13	0	0	0	0	0	0	0	0
comp1020378_c0_seq1	294	0	0	0	0	0	0	0	0	0	0	0	3.03	0	0	0	0	0	0
comp1020380_c0_seq1	284	0	0	0	0	0	0	0	0	1.9	0	0	0	0.74	0	0	0	0	0
comp1020385_c0_seq1	285	0	0	1.73	0	0	0	0	0.78	0	1.92	0	0	0.74	0	0	0	0	0
comp1020386_c0_seq1	254	0	0	0	0	0	0	0	0	0	0	0	3.63	0	0	0	0	0	0
comp1020398_c0_seq1	333	0	1.36	0.72	0	0	0	0	0.65	0	0	0	0.65	0	0	0	0	0	0
comp1020399_c0_seq1	233	0	0	0	0	0	0	0	0	0	0	0	4.05	0	0	0	0	0	0
comp1020424_c0_seq1	262	0	0	0	0	0	0	0.92	0	0	0	0	0	0	0	0	0	0	0
comp1020437_c0_seq1	317	0	0	0	0	0	0	0	0	0	0	0	2.77	0	0	0	0	0	0
comp1020438_c0_seq1	282	1.21	0	0	0.69	0	0	0	0.79	0	0	0	0	0	0.73	0	0	0	0
comp1020440_c0_seq1	384	0.85	0.58	0	0	0	3.24	0	0	0	0	0	0	0	0	0.56	0	0	0
comp1020443_c0_seq1	982	0	0	0	0	0	0	0	0	0	0	0	3.14	0	0	0	0	0	0
comp1020444_c0_seq1	468	0	0	0	0	0	0	0	0	0	0	0	1.76	0	0	0	0	0	0
comp1020447_c0_seq1	445	0	0.49	0	0.41	0	0	0.5	0.47	0.57	0	0	0.47	0	0	0	0	0	0
comp1020452_c0_seq1	323	0	0	0	0	0	0	0	0	0	0	0	1.35	0	0	0	0	0	0
comp1020454_c0_seq1	568	0	0	0	0	0	0	0	0	0	0	0	3.9	0	0	0	0	0	0
comp1020456_c0_seq1	289	0	0	0	0	0	0	0	0	0	0	0	2.32	0	0	0	0	0	0
comp1020457_c0_seq1	505	0	0	0	0	0	0	0	0	0	0	0	3.64	0	0	0	0	0	0
comp1020473_c0_seq1	365	0	0.61	1.94	0	0	0	0	0.58	0	0	0.66	0	0	0.54	0	0	0	1.09
comp1020476_c0_seq1	586	0	0	0	0	0	0	0	0	0	0	0	3.77	0	0	0	0	0	0
comp1020486_c0_seq1	363	0.91	0	0	0	0	0	0	0	0	0.73	0.66	1.77	0.56	0	0	0	0	0
comp1020493_c0_seq1	211	0	0	0	0	0	0	0	0	0	0	1.26	0	0	0	0	0	0	0
comp1020498_c0_seq1	213	0	0	0	0	1.36	0	0	0	0	0	0	0	0	1.02	0	0	0	0
comp1020499_c0_seq1	278	0	0	0	0	0	0	0	0	0	0	0	3.25	0	0	0	0	0	0
comp10205_c0_seq1	714	0.43	0.58	0	0.25	0.35	0.33	0	0.28	0.34	0.35	1.26	0.55	0	0.26	0.28	0	0	0
comp1020504_c0_seq1	236	0	0	0	0	0	0	0	0	0	0	0	1.99	0	0	0	0	0	0
comp1020506_c0_seq1	483	0	0	0	0	0	0	0.46	0.43	0	0.53	0	0.42	0.81	0	0	0	0.43	0
comp1020508_c0_seq1	371	0	0	0	0	0	0	0	0.57	0	0	0	0	1.63	0.53	0	0	0	0
comp1020516_c0_seq1	207	0	0	0	1.01	0	0	0	0	0	0	0	0	1.09	0	0	0	0	0
comp1020526_c0_seq1	295	0	0	0	0	0	0	0	0	0.91	0.92	0	1.51	0	0	0	0	0	0
comp1020529_c0_seq1	354	0	0	0	1.6	0.75	0	0.65	0	0	0	0	0	0	0	0.61	0	0	0
comp1020543_c0_seq1	418	0	1.04	1.1	0	0	0.59	0	0	0	0	0	0	0	0	1.52	0.6	0	0.47
comp1020549_c0_seq1	355	0	0	0	0	0	0	0	0	0	0	0	3.03	0	0	0	0	0	0
comp1020577_c0_seq1	204	0	0	0	2.05	0	0	0	0	0	0	0	0	0	0	0	0	0	0
comp1020581_c0_seq1	232	0	0	0	0	0	0	0	0	0	0	0	1.02	0	0	0	0	0	0
comp10206_c0_seq1	304	1.11	0.76	0.8	0	0	0	0	0.72	0	0.89	0.81	0.73	0	0	0	0	0	0
comp1020600_c0_seq1	285	0	0	0.87	0	0	0	0	0	0	0	0	0.79	0.74	0.72	0	0.93	0	831.63
comp1020604_c0_seq1	383	0	0.58	0.61	0.49	0.69	0	0	0	0	0	1.24	0	0	0	0	0	0	0
comp1020610_c0_seq1	296	0	0	0	0	0	0	0	0	0	0	0	2.26	0	0	0	0	0	0
comp1020647_c0_seq1	251	0	0	0	0	0	0	0	0	0	0	0	2.76	0	0	0	0	0	0
comp1020652_c0_seq1	206	1.78	1.23	0	0	1.42	1.36	0	0	0	0	0	0	0	0	0	0	0	0
comp1020657_c0_seq1	580	0	0	0	0	0	0	0	0	0	0	0	3.47	0	0	0	0	0	0
comp1020675_c0_seq1	328	0	0	0	0	0.82	0.78	0.71	1.32	0	0	0	0	0	0	0	0	0	0.62
comp1020676_c0_seq1	322	0	0	0	0	0	0	0	0	0	0	0	3.4	0	0	0	0	0	0
comp1020677_c0_seq1	252	0	0	0	0	0	0	0	0	0	0	0	2.75	0	0	0	0	0	0
comp1020681_c0_seq1	207	0	0	0	0	0	0	0	0	0	0	0	3.54	0	0	0	0	0	0
comp1020687_c0_seq1	326	0	0.7	0	0.59	0	0	0	0	0	0.82	0	0.67	0	0	0	0	0	0
comp1020689_c0_seq1	338	0	0	0.71	1.12	0	0	0	0	0	0.79	0	0.64	0.6	0	0	0	0	0
comp1020694_c0_seq1	662	0	0	0	0.27	0	0	0	0.61	0	0	0.34	0.6	0.29	0.28	0	0	0	0
comp1020699_c0_seq1	633	0.49	0	0	0.28	0	0.75	0	0.32	0	0	1.07	0.31	0.3	0.3	0.32	1.91	0.97	2.09
comp10207_c0_seq1	248	0	0	0	0	0	0	0.98	0	0	1.13	0	0	0	0	0	0	0	0
comp1020714_c0_seq1	365	0	0	1.94	0	0	0	0	0	0	0	0	0	0	0	0	0	0	0
comp1020717_c0_seq1	299	0	0	0	0	0	0	0	0	0	0	0	2.23	0	0	0	0	0	0
comp1020719_c0_seq1	281	0	0	0	0	0	0	0	0	0	0	0	4.01	0	0	0	0	0	0
comp1020729_c0_seq1	367	0	0	0	0	0	0	0	0	0	0	0	2.91	0	0	0	0	0	0
comp1020733_c0_seq1	222	0	0	1.18	0	0	0	1.12	0	0	1.29	0	0	0	0	0	0	0	0
comp1020735_c0_seq1	277	0	0.85	0	0.71	0	0	0	0	0	0.99	0	0	0	0	0	0	0	0
comp1020772_c0_seq1	248	0	0	0	0	0	0	0	0	0	0	0	0	0	0	0	0	0	0
comp1020783_c0_seq1	291	1.17	0	0	0.67	0	0.89	0	0.76	0	0.94	0	0	0	0	0	0	0	0
comp1020791_c0_seq1	396	0	0	0.59	0	0	0	0	0	0	0.66	0.6	0	0	0	0	0	0	0
comp10208_c0_seq1	213	0	0	1.25	0	1.36	0	1.18	0	0	0	0	1.14	0	0	0	0	0	0
comp1020802_c0_seq1	264	0	0	0	0	0	0	0	0	0	0	0	2.6	0	0	0	0	0	0
comp1020805_c0_seq1	537	0	0	0.42	0.67	0	0	0.81	0.38	0	0.47	0	0	0	0	0	0	0	0
comp1020808_c0_seq1	338	0	0.67	0	0	3.16	0	0	0	0	0	0	0	0	0	0	0	0	0
comp1020835_c0_seq1	422	0	0	0	0.44	0	0	0	0	0	1.85	0	0.5	0	0	0	0	0	0
comp1020836_c0_seq1	203	0	0	0	0	0	0	0	0	0	0	0	0	0	0	0	0	0	0
comp1020843_c0_seq1	474	0	0	0	1.15	0	0	0.47	0	0.53	0.54	0.49	0	0.41	0	0	0	0	0
comp1020851_c0_seq1	229	0	0	0	0	0	0	0	0	0	0	0	1.04	0	0	0	0	0	0
comp1020858_c0_seq1	294	0	0	0	0	0	0	0	0	0	0	0	3.03	0	0	0	0	0	0
comp1020861_c0_seq1	397	0	0	0	0	0	0	0	0	0	0	0	3.19	0	0	0	0	0	0
comp1020865_c0_seq1	334	1	0	0.72	0	0	0	0	0	0	0.8	0.73	0	0	0	0	0	0	0
comp1020871_c0_seq1	288	0	0	0	0	0	0	0	0.77	0	0	0	1.55	0	0	0	0	0	0
comp1020878_c0_seq1	259	0	0	0	0	0	0	0	0	0	0	0	1.77	0	0	0	0	0	0
comp1020880_c0_seq1	269	0	0	0	0	0	0	0	0	0	0	0	1.69	0	0	0	0	0	0
comp1020882_c0_seq1	330	0	0	0	0.58	0	0	0	0	0	0.81	0	0	0.62	0.61	0	0.78	0	0
comp1020898_c0_seq1	469	0	0	0	0	0	0	0	0	0	0	0	3.08	0.42	0	0	0	0	0
comp10209_c0_seq1	604	0	0.69	0.37	0.89	2.5	0.39	0	0	0.41	0	0	0	0	0	0	1.2	0	0.31
comp1020902_c0_seq1	203	0	0	0	1.03	1.44	0	0	0	0	0	0	0	0	1.09	0	0	0	0
comp1020906_c0_seq1	296	0	0	0	0.65	0	0	0.8	0.74	0	0	0	0	0.7	0	0	0	0	0
comp102091_c0_seq1	1302	0	0	0	0	0.19	0.35	0.16	0	0	0	0	36.08	0.14	0	0	0.18	0	0
comp1020922_c0_seq1	208	0	0	0	0	0	0	0	0	0	1.4	0	0	0	0	0	0	0	0
comp1020923_c0_seq1	226	0	0	1.16	0.9	0	0	0	2.05	0	0	0	0	0	0	0	0	0	0
comp1020925_c0_seq1	399	0	0	0	0	0	0	0	0	0	0	0	2.64	0	0	0	0	0	0
comp1020935_c0_seq1	501	0	0	0.45	0	0	0	0	0.41	0	1.02	0.92	0	0	0	0	0	0	0
comp1020963_c0_seq1	218	0	0	0	0	0	0	0	0	0	0	0	2.21	0	0	0	0	0	0
comp1020982_c0_seq1	379	0	0	0	0	0	0	0	0	0	0	0	2.8	0	0	0	0	0	0
comp1020986_c0_seq1	206	0	1.23	0	0	0	0	0	0	0	0	1.3	0	0	0	0	0	0	0
comp1020987_c0_seq1	274	1.26	0	0	0	0	0	0	0	1.98	0	0	0	0	0	0	0	0	0
comp1020991_c0_seq1	383	0	0	0	0	0	0	0	0	0	0	0	3.32	0	0	0	0	0	0
comp1021003_c0_seq1	299	0	0	0	0	0	0	0	0	0	0	0	3.71	0	0	0	0	0	0
comp1021012_c0_seq1	499	0.63	0.43	0.45	0.36	0.51	0	0	1.23	0	0	0	0.41	0	0	0	0	0	0
comp1021028_c0_seq1	973	0	0	0	0	0	0	0	0	0	0	0	2.78	0	0	0	0	0	0
comp1021044_c0_seq1	234	0	0	0	0	0	0	0	0	0	0	0	4.03	0	0	0	0	0	0
comp1021052_c0_seq1	702	0	0.29	0.31	0	0.36	0.33	0.3	0.57	0.7	0.35	0	0	0.27	0	0	0	0	0
comp1021072_c0_seq1	281	0	0	0	0	0	0	0	0	0	0	0	4.01	0	0	0	0	0	0
comp1021099_c0_seq1	226	0	0	0	0	0	0	0	0	1.25	1.26	0	0	0	0	0	0	0	0
comp10211_c0_seq1	375	0.87	2.36	0	0	0	0.67	0.61	0	0	1.4	0	0	0	0.53	0	0	0	0
comp1021117_c0_seq1	253	0	0	0	0	0	0	0	0	0	0	0	3.65	0	0	0	0	0	0
comp1021127_c0_seq1	336	0	0	0	0	0	0	0	0	0	0	0	2.58	0	0	0	0	0	0
comp1021136_c0_seq1	384	0	0	0	0	0	0	0	0	0	0	0	2.76	0	0	0	0	0	0
comp1021143_c0_seq1	245	0	0	0	0	0	0	0	0	1.13	0	3.14	0	0	0	0	0	0	0
comp1021156_c0_seq1	322	0	0	0	0	0	0	0	0	0	0	0	3.4	0	0	0	0	0	0
comp1021176_c0_seq1	240	0	1.01	1.07	0	1.18	0	0	0	0	1.18	0	0	0	0	0	0	0	0
comp1021181_c0_seq1	413	0.78	0	0	0.45	0.63	0	0	0	0.62	0	0.57	0.51	0	0	0	0	0	0
comp1021198_c0_seq1	272	0	0	0	0	0	0	0	0	0	0	0	2.5	0.78	0	0	0	0	0
comp10212_c0_seq1	380	0	0	0	0.49	0.69	0	0.6	1.11	0	4.15	0	1.12	0.53	0	0	0	0	0
comp102122_c0_seq1	203	0	0	0	0	0	0	3.77	4.68	12.77	8.64	3.97	4.84	7.8	1.09	0	0	0	0
comp1021228_c0_seq1	442	0	0	0	0	0	0	0	0	0	0	0	2.82	0	0	0	0	0	0
comp1021232_c0_seq1	385	0	0	0	0	1.37	0	0	0.55	0	0	1.24	0	0	0	0	0	0	0
comp1021233_c0_seq1	281	0	0	0.88	0.7	0	0	0	0	0	0	0.89	0	0	0	0	0	0	0
comp1021249_c0_seq1	327	1.02	0.69	0.73	0.58	0	0	0	0	0	0	0	0	0	0	0.67	0	0	0
comp1021252_c0_seq1	226	0	0	0	0	0	0	0	0	0	0	0	3.16	0	0	0	0	0	0
comp1021264_c0_seq1	375	0.87	0	0	0	0	0.67	0	0	0	0	0	0.57	0	0.53	0	0	0	0
comp1021267_c0_seq1	247	1.42	0	1.03	0	0	0	0	0	0	0	0	0	0	0	0	0	0	0
comp1021272_c0_seq1	267	0	0	0	0.74	0	0	0	0	0	0	0	0.85	0	0	0	0	0	0
comp1021278_c0_seq1	305	0	0	0	0	0	0	0	0	0	0	0	2.9	0	0	0	0	0	0
comp1021294_c0_seq1	289	0	0	0	0	0	0	0	0	0	0	0	2.32	0	0	0	0	0	0
comp10213_c0_seq1	719	0.43	0	0.3	0.49	0	0	0.3	0.28	0	1.04	0.31	0.27	0.26	0.26	0	0	0	0
comp1021304_c0_seq1	222	0	0	0	0	0	0	0	0	0	0	0	3.23	0	0	0	0	0	0
comp1021309_c0_seq1	800	0	0	0	0	0	0	0	0	0	0	0	3.42	0	0	0	0	0	0
comp1021310_c0_seq1	268	0	0	0	0	0	0	0	0.83	0	1.03	0	0	0	0	0	0	0	0
comp1021317_c0_seq1	273	0	0	0	0	1.01	0	0.87	0	0	0	0.92	0	0	0	0	0	0	0
comp1021318_c0_seq1	376	0	0	0	0	0	0	0	0	0	0	0	2.26	0	0	0	0	0	0
comp1021324_c0_seq1	245	0	0	0	0	0	0	0	0	1.13	0	0	0	1.77	0	0	0	0	0
comp1021340_c0_seq1	241	0	0	0	0	0	0	0	0	0	0	0	1.94	0.9	0.88	0	0	0	0
comp1021342_c0_seq1	242	1.46	0	0	0	0	0	0	0	0	0	0	2.89	0	0	0	0	0	0
comp1021355_c0_seq1	257	0	0	0	0	0	0	0	0	0	0	0	4.47	0	0	0	0	0	0
comp1021369_c0_seq1	205	0	0	0	0	1.43	0	0	1.16	0	1.42	0	0	0	0	0	0	0	0
comp1021371_c0_seq1	340	0	0	0.7	0.56	0	0.74	0	0	0	0	0	0	0	0	0.64	0	0	0
comp1021382_c0_seq1	259	0	0	0	0	0	0	0	0	0	0	0	1.77	0	0	0	0	0	0
comp10214_c0_seq1	839	0	0	0	0	0	0	0.25	0	0	0	0	19.98	0.22	0	0	0.28	0	0
comp1021439_c0_seq1	251	0	0	0	0	0	0	0.97	0	0	0	0	2.76	0	0	0	0	0	0
comp1021452_c0_seq1	245	0	0	0	0	0	0	0	0	0	0	0	2.85	0	0	0	0	0	0
comp1021454_c0_seq1	275	0	0	0	0	0	0	0	0	0	2	0.91	0	0	0	0	0	0	0
comp1021456_c0_seq1	292	0	0	0	0	0	0	0	0	0	0	0	0.76	0	0	0	0	0	0
comp1021463_c0_seq1	216	0	0	0	0	0	0	1.16	0	0	0	0	0	0	0	0	0	0	0
comp1021468_c0_seq1	354	0	0	0	0	0	0	0	0	0	0	0	1.82	0	0	0	0	0	0
comp1021487_c0_seq1	211	0	0	0	0	0	1.32	1.2	0	0	1.37	0	1.15	0	0	0	0	0	0
comp10215_c0_seq1	393	0	0.56	0	0	0.67	0	1.72	0.54	0	0	0	0	1.02	0	0	0.64	0	0
comp1021500_c0_seq1	202	0	0	0	0	0	0	0	0	0	0	0	3.65	0	0	0	0	0	0
comp1021505_c0_seq1	228	0	0	0	0	0	0	0	0	0	0	0	1.04	0.96	0.94	0	7.23	0	863.81
comp1021507_c0_seq1	206	0	0	0	0	0	0	0	0	0	0	0	3.56	0	0	0	0	0	0
comp1021513_c0_seq1	233	0	0	0	0	0	0	0	0	0	2.43	0	0	0	0	0	0	0	0
comp1021519_c0_seq1	504	0	0	0	0	0	0	0	2.03	0	0.51	0	0	0	0	0	0	0	0
comp1021521_c0_seq1	230	0	0	0	0	0	0	0	0	0	0	1.13	0	0	0	0	0	0	0
comp1021523_c0_seq1	293	0	0	0	0	0	0	0	0	0.92	1.86	0	0	0	0	0	0	0	0
comp1021529_c0_seq1	403	0	0	0	0	0	0	0	0	0	0	0	3.66	0	0	0	0	0	0
comp1021532_c0_seq1	216	0	0	0	0	0	0	1.16	1.08	0	0	1.22	0	0	0	0	0	0	0
comp1021541_c0_seq1	295	0	0	0	0	0	0	0	0	0	0	0.84	1.51	0	0.69	0	0	0	0
comp1021545_c0_seq1	227	0	0	0	0	0	0	0	2.04	0	0	1.15	0	0.97	0	0	0	0	0
comp1021550_c0_seq1	212	0	0	0	0	1.37	1.31	1.19	0	0	0	0	0	0	0	0	0	0	0
comp1021569_c0_seq1	512	0	0	0	0	0	0	0.43	0.4	0	0	0.9	0.4	0	0	0	0	0	0
comp1021591_c0_seq1	425	0	0	0	0	0	0	0	0	0	0	0	3.44	0	0	0	0	0	0
comp10216_c0_seq1	378	0	1.17	0.62	0	0.7	0	0.6	1.68	0	0	2.53	0	1.06	0	0	0	0	0.52
comp1021603_c0_seq1	242	0	0	0	0	0	0	0	0	0	0	2.13	0	0	0	0	0	0	0
comp1021625_c0_seq1	253	0	0	1	0.79	0	0	0	0	0	0	0	0	0	0	0	0	0	0
comp1021629_c0_seq1	416	0	0	0	0	0	0	0.54	0	0	0	0	0	0.95	0	0	0	0	0
comp1021635_c0_seq1	251	0	0.96	0	0	0	0	0.97	0	0	0	2.04	0	0	0	0	0	0	0
comp1021646_c0_seq1	327	0	0	0	1.17	0.82	0	0	0	0	0	0	0	0	0.62	0	0	0	0
comp1021650_c0_seq1	212	0	0	0	0	0	0	1.19	0	0	1.36	1.25	0	0	0	0	0	0	0
comp1021653_c0_seq1	274	0	0	0	0	0	0	0	0	0	0	0	3.31	0	0	0	0	0	0
comp1021660_c0_seq1	284	0	0	0	0	0	0	0	0	0.95	0	0.88	0	0	0	0	0	0	0
comp1021662_c0_seq1	205	0	0	0	0	0	0	0	0	0	0	0	1.19	1.1	1.07	0	0	0	0
comp1021687_c0_seq1	210	0	0	0	0	0	0	0	0	0	0	0	3.47	0	0	0	0	0	0
comp1021688_c0_seq1	208	0	2.43	0	0	0	0	0	0	0	0	0	0	0	0	0	0	0	0
comp1021691_c0_seq1	319	0	0	0	0.6	0	0	1.46	0	0	0.84	0	0	0	0.63	0	0	0	0
comp1021692_c0_seq1	248	0	0	0	0	0	1.08	0	0	0	0	0	2.81	0	0	0	0	0	0
comp1021693_c0_seq1	238	0	0	0	0	0	0	0	0	0	0	0	0	0	0	0	0	0	0
comp1021694_c0_seq1	382	0	0.58	0	0	0	0	0	0	0	0	0	1.11	1.05	0	0	0	0	0
comp1021700_c0_seq1	267	0	0	0	0	0	0	0	0	0	0	0	4.27	0	0	0	0	0	0
comp1021710_c0_seq1	344	0	0	0	0	0	0	0	0	0	0	0	2.51	0	0	0	0	0	0
comp1021732_c0_seq1	481	0	0.45	0	0.38	0	0	0	0.86	0	0	0	0.43	0.41	0	0	0	0	0
comp1021756_c0_seq1	408	0	0	0	0	0	0	0	0	0	0	0	3.6	0	0	0	0	0	0
comp1021762_c0_seq1	301	0	0	0	0	0	0	0	0	0	0	0	3.68	0	0	0	0	0	0
comp1021764_c0_seq1	260	0	2.75	1.94	0	0	0	0	0	0	0	0	0	0	0	0	1.03	0.87	0.81
comp1021781_c0_seq1	371	0	0	0	0.51	0	0	0.61	0	0	0	0	0	0	0	0	0	0	0
comp1021786_c0_seq1	285	0	0	0	0	0	0	0	0	0	0	0	3.15	0	0	0	0	0	0
comp1021795_c0_seq1	366	0	0	0	0	0	0	0	0	0	0	0	2.34	0.55	0	0	0	0	0
comp1021798_c0_seq1	205	0	0	0	0	0	0	0	0	0	0	0	2.39	0	0	0	0	0	0
comp1021802_c0_seq1	219	0	0	0	0	0	0	0	0	0	0	0	4.39	0	0	0	0	0	0
comp1021805_c0_seq1	618	0	0	0	0	0	0	0	0	0	0	0	3.23	0	0	0	0	0	0
comp1021816_c0_seq1	355	0	0.63	0	0	0.75	0	0.64	0	0	0	0	0	0	0.56	0	0	0	0.56
comp1021823_c0_seq1	270	0	0.87	0	0.73	0	0	0	0	0	0	0	0.84	0	0	0	0	0	0
comp1021824_c0_seq1	466	0	0	0	0	0	0	0	0	0	0	0	1.33	1.26	0.41	0	0.53	0	0
comp1021836_c0_seq1	332	2.01	0	0	0.57	0.81	0	0	0	0	0	0	0	0	0	0	0	0	0
comp1021838_c0_seq1	475	0	0	0	0	0	0	0	0	0	0	0	2.17	0	0	0.44	0	0	0
comp1021875_c0_seq1	251	0	0	0	0	0	0	0	0	0	0	0	0.92	0	0	0	0	0	0
comp1021887_c0_seq1	287	0	0	0	0	0	0	0	0	0	0	0	3.12	0	0	0	0	0	0
comp1021888_c0_seq1	266	0	0	0	0	0	0	0.9	1.68	0	0	0	0.86	0	0	0	0	0	0
comp1021891_c0_seq1	263	0	0	0	0	0	0	0	0	0	0	0	0	0	0	0	0	0	0
comp1021894_c0_seq1	289	0	0	0.85	0	0	0	0	0	0.93	0	0.86	0	0	0	0	0	0	0
comp10219_c0_seq1	338	0	0	0	0	0	0	0	0	0	0	0	1.92	0	0	0	0	0	0
comp10219_c0_seq2	338	0	0	0	0	0	0	0	0	0	0	0	1.28	0	0	0	0	0	0
comp1021902_c0_seq1	310	0	0	0	1.24	0	0	0	0	0	0	0.79	0	1.33	0	0	0	0	0
comp1021912_c0_seq1	222	0	0	0	0	0	0	2.25	0	0	0	0	0	0	0	0	2.49	0	0
comp1021918_c0_seq1	208	0	0	0	1	1.4	0	0	0	0	0	0	0	0	0	0	0	0	0
comp1021927_c0_seq1	468	0	0	0	0	0	0	0	0.88	0.54	1.1	0	0	0	0.41	0	0	0	0
comp1021935_c0_seq1	269	0	0	0	0	0	0	0	0	0	0	0	4.23	0	0	0	0	0	0
comp1021937_c0_seq1	217	0	0	0	0	0	0	0	0	0	0	0	3.33	0	0	0	0	0	0
comp1021956_c0_seq1	229	0	0	0	0	0	0	1.08	0	0	1.24	1.14	0	0.96	0	0	0	0	0
comp1021961_c0_seq1	265	0	0	0	0	0	0	0	0	0	0	0	2.58	0	0	0	0	0	0
comp1021966_c0_seq1	384	0	0	0	0	0	0	0	0	0	0	0	3.31	0	0	0	0	0	0
comp1021972_c0_seq1	324	0	0	0.74	0	0.83	0	0.72	0.67	0.82	0	0.75	0	0	0	0	0	0	0
comp1021976_c0_seq1	229	0	2.15	0	0	0	0	0	0	0	0	0	0	0	0	0	0	0	0
comp1021978_c0_seq1	374	0	0	0	0	1.41	0.67	0	0	0.7	0	0	0.57	0	0	0	0	0	0
comp1021987_c0_seq1	363	0	0	0	0	0	0	0	0	0	0	0	3.54	0	0	0	0	0	0
comp1022005_c0_seq1	356	0	0	0	0	0	0	0	0	0	0	0	2.41	0	0	0	0	0	0
comp1022006_c0_seq1	437	0	0	0	0	0	0	1.53	0.48	0	0	0	0	0	0	0	0	0	0
comp1022016_c0_seq1	341	0	0	0	0	1.57	0	0.67	0	0	0.78	0	0	0.6	0	0	0	0	0
comp1022021_c0_seq1	298	0	0	0	0	0	0.87	0	0	0	0	0	2.98	0	0	0	0	0	0
comp1022024_c0_seq1	414	0.78	0.53	0.56	0	0.63	0	0	0	0	0	0	0	1.44	0	0	0	0	0
comp1022041_c0_seq1	237	0	3.08	0	0	0	0	0	0	0	0	0	0	0	0	0	0	0	0
comp1022046_c0_seq1	332	0	0	0	0	0	0	0	0	0	0	0	2.62	0	0	0	0	0	0
comp1022073_c0_seq1	336	0	0	0	0	0	0	0	0	0	0	0	1.29	0.61	0	0	0	0	0
comp1022084_c0_seq1	404	0	0	0.57	0	0	0	0	0.52	0	0.65	0.59	0.52	0	0.48	0	0	0	0
comp10221_c0_seq1	348	0	0	0.68	0.54	0	0	1.32	0	0	0	0	0	1.75	0	0	0	0	0
comp1022113_c0_seq1	279	0	0	0	0	0	0	0	0	0	0	0	2.42	0.76	0	0	0	0	0
comp1022115_c0_seq1	206	0	0	0	0	0	0	0	0	0	0	0	2.37	0	0	0	0	0	0
comp1022124_c0_seq1	245	0	0	0	0	0	0	1.99	0	0	0	0	0	0	0	0	0	0	0
comp1022135_c0_seq1	222	0	0	0	0.92	0	0	0	0	0	0	1.18	0	0	0	0	0	0	0
comp1022143_c0_seq1	410	0	0	0	0	0	0	0	0	0	0	0	1.54	0.48	0.95	0	0	0	0
comp1022153_c0_seq1	261	0	0	0	0	0	0	0	0	0	0	0	2.63	0	0	0	0	0	0
comp1022154_c0_seq1	358	0	0	0	0	0	0	0.64	1.19	0	0	0	0.6	0	0	0.6	0	0	0
comp1022158_c0_seq1	472	0.67	0	0	0	0	1.54	0	0.44	0	0	0	0	0.83	0.41	0	0	0	0
comp1022162_c0_seq1	568	0	0	0	0	0	0	0	0.36	0	0	0	2.84	0	0	0	0	0	0
comp1022168_c0_seq1	278	0	0	0.89	0	0.99	0	0.86	0	0	0.99	0	0	0	0	0	0	0	0
comp1022169_c0_seq1	210	0	0	0	0	0	0	0	0	0	0	1.27	0	0	2.08	0	0	0	0
comp1022171_c0_seq1	212	0	0	0	0	0	0	0	0	0	0	0	3.43	0	0	0	0	0	0
comp1022176_c0_seq1	222	0	1.12	0	0	0	0	1.12	2.09	0	0	0	0	0	0	0	0	0	0
comp1022195_c0_seq1	309	0	0	0	0	0	0	0	0	0	0	0	3.57	0	0	0	0	0	0
comp10222_c0_seq1	822	6.66	5.22	4.04	0	35.56	10.85	1.29	1.53	1.18	0	0.54	0.71	6.84	0.9	11.22	38.85	21.3	49.75
comp10222_c0_seq2	810	0	0	23.87	0	0.88	1.63	0	0.39	0.61	0.92	0	0	0	0	0	11.61	0	0
comp1022203_c0_seq1	246	0	0	0	0	0	0	0	0	0	0	0	2.84	0	0	0	0	0	0
comp1022210_c0_seq1	322	1.04	0.71	0	0	0.84	0	0.72	0	0.82	0.83	0	0	0	0	1.36	0.8	0.68	0
comp1022225_c0_seq1	395	0	0	0	0	0	0	0	0	0	0	0	2.67	0	0	0	0	0	0
comp1022228_c0_seq1	296	0	0	0	0	0	0	0	0	0	0	0	3.01	0	0	0	0	0	0
comp1022233_c0_seq1	336	0	0	0	0	0.8	0	0	0	0	0.79	0	0.65	0.61	0	0	0	0	0
comp1022241_c0_seq1	541	0	0.78	0	0.67	0.47	0	0.4	0	0	0.47	0	0.37	0	0.35	0	0	0	0
comp1022261_c0_seq1	256	0	0	0	0.78	0	0	0	0	0	0	0	2.7	0	0	0	0	0	0
comp1022270_c0_seq1	400	0	0	0	0	0	0	0	0	0	0	0	3.69	0	0	0	0	0	0
comp1022273_c0_seq1	383	0	0	0	0	0	0.65	0	0	0	0.69	0	1.66	0.52	0	0	0	0	0
comp1022276_c0_seq1	414	0.78	0.53	0	0.45	0	0	0	0	0	0	0.57	2.03	0	0	0	0	0	0
comp1022280_c0_seq1	226	0	0	0	0	0	0	0	0	0	0	0	3.16	0	0	0	0	0	0
comp1022284_c0_seq1	281	0	0	0	0	0	0	0	0	0	0	0	3.2	0	0	0	0	0	0
comp1022289_c0_seq1	215	0	0	0	0	1.35	0	0	0	0	0	0	0	1.04	0	0	0	0	0
comp10223_c0_seq1	378	0	0	0	0	0.7	0	0	0	0	0	0	3.94	0	0	0	0	0	0
comp1022309_c0_seq1	232	0	0	0	0	0	0	0	0	0	0	2.24	1.02	0	0	0	0	0	0
comp1022313_c0_seq1	337	0	0	0	0	0	0	0	0	0.78	1.58	0.72	0	0	0	0	0	0	0
comp1022315_c0_seq1	357	0	0	0	0.53	0.74	0	0.64	0	0	0	0	0.6	0	0	0	0	0	0.56
comp1022321_c0_seq1	446	0	0.97	0	0	0	0	0	0	0	0	0	1.4	0	0	0	0	0	0
comp1022323_c0_seq1	395	0.82	0	0	0	0	0	1.14	0	0	0	0.6	1.07	0	0	0	0	0.54	0
comp1022348_c0_seq1	358	0	0	0	0.53	0.74	0	0	0	0.73	0.74	0.67	0.6	0	0	0	0	0	0
comp1022351_c0_seq1	209	0	0	0	0	0	0	0	0	0	0	0	2.33	0	0	0	0	0	0
comp1022355_c0_seq1	259	0	3.68	0	0	0	0	0	0	0	0	0	0	0	0	0	0	0	0
comp1022359_c0_seq1	203	0	0	0	0	0	0	0	0	0	1.44	1.32	0	0	0	0	0	0	0
comp1022360_c0_seq1	365	0	0.61	0	0.51	0	0	0	0	0	0	0	1.76	0	0.54	0	0	0	0
comp1022363_c0_seq1	274	0	0	0	0	0	0	0	0	0	0	0	2.48	0	0	0	0	0	0
comp1022368_c0_seq1	353	0	0	0	0	0	0	0	0	0	0	0	2.44	0.57	0	0	0	0	0
comp1022370_c0_seq1	205	0	0	0	0	0	0	0	0	0	0	1.31	0	0	0	0	0	0	0
comp1022389_c0_seq1	233	0	0	0	0	0	0	2.12	0	0	0	0	0	0	0	0	0	0	0
comp1022406_c0_seq1	229	0	0	1.14	0	0	0	0	0	0	0	0	0	0.96	0	0	0	0	0
comp1022418_c0_seq1	250	0	0	0	0	0	0	0	0	0	0	0	2.78	0	0.84	0	0	0	0
comp1022421_c0_seq1	211	0	0	0	0	0	0	0	0	0	0	0	2.3	0	0	0	0	0	0
comp1022422_c0_seq1	203	0	0	0	0	0	0	0	0	0	0	0	4.84	0	0	0	0	0	0
comp1022427_c0_seq1	307	0	0	0	0	0	0	0	0	0	0	0	3.6	0	0	0	0	0	0
comp1022436_c0_seq1	217	0	0	0	0	0	0	0	0	0	0	0	1.11	1.02	0	0	0	0	0
comp1022452_c0_seq1	230	0	0	0	0.88	0	0	0	0	0	1.24	0	1.03	0	0	0	0	0	0
comp1022458_c0_seq1	381	0	0	0	0	0	0	0	0	0	0	0	2.79	0	0	0	0	0	0
comp1022460_c0_seq1	237	0	0	0	0	0	0	0	0	0	0	0	3.96	0	0	0	0	0	0
comp1022469_c0_seq1	310	0	0	0	0	0	0	0	0	0	0	0	2.13	0	0	0	0	0	0
comp1022475_c0_seq1	253	0	0.95	0	0	0	0	0.96	0	1.09	0	0	0	0	0	0	0	0	0
comp1022476_c0_seq1	434	0.74	0	0	0	0	0	1.03	0	0	0	0.54	0.48	0	0	0	0	0	0
comp1022481_c0_seq1	325	0	0	0	1.76	0	0	0	0	0	0	0	0	0	0	0	0	0	0
comp1022482_c0_seq1	252	0	0	0	0	0	0	0	0	0	0	0	1.83	0	0	0	0	0	0
comp1022492_c0_seq1	353	0	1.27	0	0	0	0	0	0	0	0	0	0	0	0.56	0.61	0	0	0
comp10225_c0_seq1	235	1.51	1.04	4.4	1.72	3.63	2.3	4.19	4.88	3.56	1.21	7.72	1	2.79	2.72	0	0	0	3.65
comp10225_c0_seq2	208	1.76	0	0	0	0	0	0	1.14	0	0	2.56	0	2.16	0	0	0	0	0
comp1022512_c0_seq1	234	0	0	0	0	1.21	0	0	0.98	0	0	0	0	0	0	0	0	0	0
comp1022513_c0_seq1	229	0	0	0	0	0	0	0	0	0	0	0	3.11	0	0	0	0	0	0
comp1022516_c0_seq1	351	0	0	0	0	0	0	0	0	0	0	0	3.68	0	0	0	0	0	0
comp1022529_c0_seq1	499	0	0	0	0	0	0	0	0	0	0	0	2.87	0	0	0	0	0	0
comp1022542_c0_seq1	202	0	0	0	1.04	0	0	0	0	1.43	0	1.33	0	0	0	0	0	0	0
comp1022567_c0_seq1	418	0	0	0	0	0	0	0	0	0	0	0	3	0	0	0	0	0	0
comp1022572_c0_seq1	268	0	0	0	0	0	0	0	0	0	0	0	2.55	0	0	0	0	0	0
comp1022578_c0_seq1	205	0	0	0	0	0	0	0	0	0	0	0	2.39	0	0	0	0	0	0
comp1022582_c0_seq1	296	0	0	0	0	0	0	0	0	0	0	0	3.76	0	0	0	0	0	0
comp1022593_c0_seq1	211	0	0	0	0	0	1.32	0	0	0	0	0	1.15	0	0	0	0	0	0
comp1022600_c0_seq1	242	0	0	0	0	2.33	0	0	0.94	0	0	0	0.96	0	0	0	0	0	0
comp1022610_c0_seq1	240	0	0	0	0	0	0	0	0	1.16	1.18	0	0	0	0.88	0	0	0	0
comp1022613_c0_seq1	223	0	0	0	0	0	0	0	0	0	0	0	3.21	0	0	0	0	0	0
comp1022626_c0_seq1	247	0	0	0	0	0	0	0	0	0	0	0	3.76	0	0	0	0	0	0
comp1022630_c0_seq1	413	0	0	0	0	0	0.6	0.54	0	0.62	0.63	0	0.51	0	0	0	0	0	0
comp1022637_c0_seq1	429	0	0	0	0	0	0	0	0	0	0	0	2.43	0	0	0	0	0	0
comp1022639_c0_seq1	309	0	0	0	0	0	0	0	0	0	0	0	1.43	0	0	0	0	0	0
comp1022640_c0_seq1	213	0	0	0	0	0	0	0	0	0	0	0	3.41	0	0	0	0	0	0
comp1022646_c0_seq1	354	0	0	1.34	0.53	0	0	0	0.6	0	0	0	0.61	0	0	0	0.72	0.61	0
comp1022647_c0_seq1	265	0	0.89	0	0.75	0	0	0	0.85	0	0	0	0	0	0	0	0	0.85	0
comp1022652_c0_seq1	290	0	0	0	0.67	0	0	0	0	0	0	0	0.77	0	0.71	0	0	0	0
comp1022665_c0_seq1	212	0	0	0	1.95	0	0	1.19	0	0	1.36	0	0	0	0	0	0	0	0
comp1022677_c0_seq1	220	0	0	0	0.93	0	0	0	0	1.29	1.3	0	0	0	0	0	0	0	0
comp1022678_c0_seq1	306	0	0	0	0.63	1.77	0	0	0	0	0	0	0	0	0	0	0	0	0
comp1022692_c0_seq1	218	0	0	0	0	0	0	0	0	0	0	0	2.21	0	0	0	0	0	0
comp1022695_c0_seq1	269	0	1.76	0	0	0	0	0	0	0	0	0	0	0	0	0	0	0	0
comp10227_c0_seq1	1675	0	0	0	0	0	0	0	0	0	0	0	6.85	0	0	0	0	0	0
comp10227_c0_seq2	1718	0	0	0	0	0	0	0	0	0	0	0	1.31	0	0	0	0	0	0
comp1022700_c0_seq1	677	0	0	0.65	0	0.37	0	0.95	0	0.36	0.37	1	0	0	0	0	0	0	0
comp1022703_c0_seq1	291	0	0	0	0	0	0	0	0	0	0	0	3.07	0	0	0	0	0	0
comp1022722_c0_seq1	266	0	0	0	0	0	1.98	0	0	0	1.04	0	0.86	0	0	0	0	0	0
comp1022728_c0_seq1	325	0	0.7	0	0	0	0	0	0.67	0	0.83	0.75	0	0	0	0.67	0	0	0.62
comp1022738_c0_seq1	236	0	0	1.09	0.86	0	0	0	0	0	0	2.19	0	0	0	0	0	0	0
comp102277_c0_seq1	662	0	0	0	0	0	0	0.32	0.3	0	0	0	38.99	0	0	0.31	0.73	0	0
comp1022779_c0_seq1	252	0	0	0	0	0	0	0	0	1.09	0	0	0	0	0.83	0	0	0	0
comp1022791_c0_seq1	402	0.81	0.55	1.15	0	0.65	0.62	0	0	0	0	0	0	0	0	1.06	0	0	0.98
comp1022794_c0_seq1	727	0	0	0	0	0	0	0	0	0	0	0	2.17	0	0	0	0	0	0
comp10228_c0_seq1	514	0.61	0	0.44	0.7	0	0	0	0.4	0	0.99	0	0	0.38	0	0	0	0	0
comp1022834_c0_seq1	408	0	0	0.57	0	0	0	0	0	0	0.64	0	0.51	0	1.44	0	0	0	0
comp1022836_c0_seq1	557	0	0	0	0	0	0	0.39	0	0	0	0	0.36	0.69	1.02	0	0	0	0
comp1022837_c0_seq1	271	0	0	0	0.73	0	0	0	0	0	0	0	0	0.78	0	0	0	0	1.54
comp1022843_c0_seq1	204	0	0	1.32	0	0	0	0	0	0	0	0	0	0	0	0	0	0	0
comp1022845_c0_seq1	237	1.5	0	0	0	0	1.14	0	0	0	0	0	0	0	0	0	0	0	0
comp1022848_c0_seq1	253	0	0	0	0	0	0	0	0	0	0	0	2.74	0	0	0	0	0	0
comp1022852_c0_seq1	280	0	0.84	0	0	0	0	0	0	0	0.98	0	0.8	0	0	0	0	0	0
comp1022870_c0_seq1	242	1.46	0	0	0	0	0	0	0	0	0	0	0	0	0	0	0	0	0
comp1022885_c0_seq1	216	3.36	0	0	0	0	0	0	0	0	0	0	0	0	0	0	0	0	0
comp1022912_c0_seq1	265	0	0	0	0	0	0	0.91	0	0	0	0	0	0	0.79	0	0	0	0
comp1022933_c0_seq1	286	0	0.81	0	0	0	0	0	0	0	0	0.87	0	1.47	0.72	0	0	0	0
comp1022937_c0_seq1	274	0	0	0	0	0	0	0	0	0	0	0	3.31	0	0	0	0	0	0
comp1022938_c0_seq1	253	0	0	1	0	1.11	0	0	0	0	0	0	0.91	0	0.83	0	0	0	0
comp1022942_c0_seq1	218	0	1.14	0	0	0	0	1.15	0	0	0	1.21	1.1	0	0	0	0	0	0
comp1022948_c0_seq1	241	0	0	0	0	0	0	0	0	0	1.17	1.07	0.97	0	0	0	0	0	0
comp1022954_c0_seq1	211	0	0	0	0	0	0	0	0	0	0	0	1.15	0	0	0	0	0	0
comp1022960_c0_seq1	529	0	0	0	0	0	0	0	0	0	0	0	1.92	0	0	0	0	0	0
comp1022969_c0_seq1	230	0	0	0	0	0	0	0	0	0	0	0	3.09	0	0	0	0	0	0
comp1022974_c0_seq1	366	0	0	0	0.51	0	0	0	0.58	0	0	0	1.75	0	0	0	0	0	0
comp1022982_c0_seq1	707	0	0	0	0	0	0	0	0	0	0	0	3.07	0	0	0	0	0	0
comp1022988_c0_seq1	278	0	0	0	0	0	0	0	0	0	0	0	1.62	0	0	0	0	0	0
comp1022989_c0_seq1	203	0	0	0	0	0	0	0	2.34	1.42	0	0	0	0	0	0	0	0	0
comp1022997_c0_seq1	725	0	0	0	0	0	0	0	0	0	0	0	3.26	0	0	0	0	0	0
comp1023_c0_seq1	241	0	0	0	0	0	0	0	0	0	0	0	4.85	0	0	0	0	0	0
comp102300_c0_seq1	201	0	2.54	0	0	0	4.19	1.27	0	0	0	0	1.23	0	1.1	1.2	0	0	0
comp1023001_c0_seq1	282	0	0.83	0	0.69	0.97	0	0	0.79	0	0	0	0	0.75	0	0	0	0	0
comp1023002_c0_seq1	291	0	0	0	0	0	0	0	0	0	0	0	2.3	0	0	0	0	0	0
comp1023003_c0_seq1	262	0	0	0	0	0	0	0	1.71	0	2.12	0.97	0	0	0	0	0	0	0
comp1023020_c0_seq1	254	0	0	0	0	0	0	0	0	0	0	0	1.82	0	0	0	0	0	0
comp1023021_c0_seq1	275	0	0	0	0	0	0	0	0.81	0	0	0.91	0.82	0	0	0	0	0	0
comp1023026_c0_seq1	244	0	0.99	0	0	0	1.1	0	0	0	0	1.05	0	0	0	0	0	0	0
comp1023027_c0_seq1	227	1.58	0	0	0	0	0	0	0	0	0	0	0	0	0	0	0	0	0
comp1023035_c0_seq1	389	0	0	0	0	0	0	0	0	0	0	0	2.72	0	0	0	0	0	0
comp1023038_c0_seq1	205	0	2.48	1.31	0	0	0	0	0	0	0	0	0	0	0	0	0	0	0
comp1023042_c0_seq1	384	0	0.58	0	0	0	0	0	1.1	0.67	1.37	0	0	0	0	0	0	0	0.52
comp1023046_c0_seq1	261	0	0	0	0	0	0	0	0	0	0	0	3.51	0	0	0	0	0	0
comp1023050_c0_seq1	264	0	0	0	0	0	0	0	0	0	0	0	0	0	0	0	0	0	0
comp1023051_c0_seq1	434	0	0	0	0	0	0	0.51	0	0	0	0	1.92	0.45	0	0	1.72	0	12.15
comp1023053_c0_seq1	344	0	0	0	1.1	0.78	0	0.67	0	0.76	0.77	0	0	0	0	0	0	0	0
comp1023062_c0_seq1	290	1.17	0	0	0	0	0	0	0	0	0.94	0	0	0	0	0	0	0	0
comp1023068_c0_seq1	223	0	0	0	0.92	0	0	0	0	0	1.28	0	0	0	0	0	0	0	0
comp102307_c0_seq1	555	3.39	3.42	1.2	0.97	4.57	3.45	5.48	3.29	4.06	3.2	3.71	4.37	3.12	1.37	0	2.2	1.86	1.72
comp1023074_c0_seq1	203	0	0	0	2.06	0	0	1.26	0	0	0	0	0	0	0	0	0	0	0
comp1023078_c0_seq1	320	0	0	0.75	0	0	0	0	0.68	0.83	0	0	0.68	0	0.63	0	0	0	0
comp1023094_c0_seq1	392	0	0	0.59	0	0	0	0.58	0.54	0	0	0	0.54	0	0	0	0	0	0
comp10231_c0_seq1	585	0.53	0	1.88	0.31	0.43	0	0	0.35	0.43	0	0	0	0	0	0	0	0	0
comp1023109_c0_seq1	230	0	0	0	0	0	0	0	0	0	0	0	3.09	0	0	0	0	0	0
comp1023111_c0_seq1	248	0	0	0	0	0	0	0	0	0	0	0	3.74	0	0	0	0	0	0
comp1023120_c0_seq1	310	0	0	0	0	0	0	0	0	0	0	0	0	0	0	0	0	0	0
comp1023131_c0_seq1	239	0	0	0	0	0	0	0	0	0	0	0	0	2.73	0	0	0	0	0
comp1023139_c0_seq1	301	0	0	0	0	0	0	0	0	0	0	0	2.21	0	0	0	0	0	0
comp1023144_c0_seq1	261	0	0	0	0	0	0	0	0	0	0	0	3.51	0	0	0	0	0	0
comp1023145_c0_seq1	619	0	0.34	0	0.58	0	0	0	0.65	0	0.41	0.37	0	0	0	0	0	0	0
comp1023159_c0_seq1	544	0.58	0	0	0	0.47	0	0.4	0	1.84	0.47	0	0.37	0	0	0	0	0.38	0
comp1023160_c0_seq1	370	0	0	0	0	0	0	0	0	0	0	0	2.88	0	0	0	0	0	0
comp1023166_c0_seq1	419	0	0	0	0	0	0	0	0	0	0	0	2.5	0	0	0	0	0	0
comp1023173_c0_seq1	211	0	0	0	0	0	0	0	0	0	0	0	3.45	0	0	0	0	0	0
comp1023179_c0_seq1	328	0	0	0	0	0	0	0	0	0	0	0	1.99	0.62	0	0	2.36	0	1.23
comp1023184_c0_seq1	243	0	0	0	0	0	0	1.01	0	0	0	0	2.88	0	0	0	0	0	0
comp1023187_c0_seq1	273	0	0	0.91	0.72	0	0	0	0	0	0	0	0	0	0.76	0	0	0	0
comp10232_c0_seq1	818	0.37	0	0	0.21	0	0	0.52	0.72	1.19	2.72	0.54	0.24	0	0	0	0	0	0
comp102320_c0_seq1	392	1.66	3.37	5.35	1.42	3.35	1.9	3.45	4.3	0.66	1.34	0.61	2.16	2.04	3.51	1.09	0	3.81	5.04
comp1023211_c0_seq1	497	0	0	0	0	0	0	0	0	0	0	0	2.06	0	0	0	0	0	0
comp102322_c0_seq1	201	0	2.54	1.34	0	1.46	1.4	3.82	0	0	1.46	2.68	0	2.26	0	2.4	0	0	0
comp1023235_c0_seq1	219	0	0	1.2	0	0	0	0	0	0	0	0	0	0	0.99	0	0	0	0
comp1023252_c0_seq1	353	0	0	0	1.07	0	0	0	0	0	0.75	0	0	0	0	0	0	0	0
comp1023258_c0_seq1	379	0	0	0	0	0	0	0	0	0	2.08	0.63	0	0	0	0	0	0	0
comp1023276_c0_seq1	500	0	0	0	0	0	0	0	0	0	0	0	2.86	0	0	0	0	0	0
comp1023280_c0_seq1	201	0	0	1.34	1.04	0	0	0	0	0	0	1.34	0	0	0	0	0	0	0
comp1023282_c0_seq1	339	0	0	0	0	0	0	0	0	0	1.57	0.72	0	0	0	0	0	0	0
comp1023284_c0_seq1	370	0	0	0	0	0	0	0	0	0	0	0	2.88	0	0	0	0	0	0
comp1023287_c0_seq1	217	0	0	0	0	0	0	0	0	0	0	0	0	0	0	0	0	0	0
comp1023292_c0_seq1	443	0	0	0	0.41	0	0	0	0.47	0	0	0	0	0.44	0.44	0	0	0	0
comp1023293_c0_seq1	274	0	0	0	0	0	0	0	0	0	0	0	3.31	0	0	0	0	0	0
comp1023296_c0_seq1	259	0	0	0	0	0	0	0	0	0	0	0	3.54	0	0	0	0	0	0
comp10233_c0_seq1	593	0	0	0.37	0	0	0	0	0.68	0	0	0	0	0	0	0	0	0	0
comp10233_c0_seq2	567	0	0.74	0	0.63	0.45	0	0.38	0	0.44	0.45	0	0.71	0	0.33	0	0	0	0
comp1023304_c0_seq1	325	0	0	0	0	0	0	0	0	0	0	0	0	1.26	1.86	0	0	0	0
comp1023314_c0_seq1	203	0	0	0	0	0	0	0	0	0	0	0	2.42	0	0	0	0	0	0
comp1023321_c0_seq1	363	0	0	0	0	0.73	0	0	0.59	0	1.46	0.66	0	0	0	0	0	0	0
comp1023323_c0_seq1	319	0	0	0	0	0	0	0.73	0	0	1.69	0.77	0	0	0	0	0	0	0
comp1023325_c0_seq1	304	0	0	0.8	1.27	0	0	0	0	0	0	0	0	0	0	0	0	0	0
comp1023327_c0_seq1	387	0	0	0	0	0.68	0	0	0	0.67	0.68	0.62	0	0.52	0	0	0	0	0
comp1023330_c0_seq1	297	1.14	0	0	0	0	0	0	0	0	0	0	1.5	0	0.69	0	0	0	0
comp1023345_c0_seq1	517	0	0	0	0	0	0	0	0	0	0	0	2.76	0.37	0.37	0.4	0	0	0
comp1023350_c0_seq1	213	0	0	0	0	0	0	0	0	0	0	0	3.41	0	0	0	0	0	0
comp1023358_c0_seq1	236	0	0	1.09	0	0	0	0	0.97	0	1.2	0	0	0.92	0	0	0	0	0
comp1023360_c0_seq1	291	0	0	0.84	0.67	0	0	0	0.76	0	0	0.85	0	0	0	0	0	0	0
comp1023370_c0_seq1	295	0	0	0	0	0	0.88	0	0	0	0	0	2.27	0	0	0	0	0	0
comp1023378_c0_seq1	247	0	0	0	0	0	0	0	0	0	0	0	3.76	0	0	0	0	0	0
comp1023399_c0_seq1	324	0	0	1.49	0	0	0	0	0	0	0.83	1.51	0	0	0	0	0	0	0
comp10234_c0_seq1	227	0	0	0	0	0	0	0	1.02	0	0	0	0	0	0	0	0	0	0
comp1023402_c0_seq1	340	0	0	0	0	0	0	0.68	0	0	0.78	0	0.64	0	0	0	0	0	0
comp1023418_c0_seq1	392	0.83	1.69	0.59	0	0.67	0	0	0	0	0	0	0	0	0	0	0	0	0
comp1023424_c0_seq1	396	0	0	0	0	0	0	0	0	0	0	0	3.2	0	0	0	0	0	0
comp1023429_c0_seq1	707	0	0	0	0	0	1	0	0	0	0	0	1.95	0.27	0	0	0	0	0
comp1023431_c0_seq1	243	0	0	0	0	0	0	1.01	0	0	0	0	0	0	0	0	0	0	0
comp1023441_c0_seq1	207	0	0	0	1.01	0	0	0	0	0	0	0	1.18	0	0	0	0	0	0
comp1023442_c0_seq1	239	0	0	0	0.84	0	0	0	0	0	0	0	0.98	0	0	0	0	0	0
comp1023445_c0_seq1	332	0	0	0	0	0	0	0	0	0	0	0	2.62	0	0	0	0	0	0
comp1023454_c0_seq1	267	0	0	2.81	0	0	0	0	0	0	0	0	0	0	0	0	0	0	0
comp1023473_c0_seq1	281	0	0	0	0	0.98	0	0	0	0	0	0.89	0	0	0	0	0	0	0
comp1023491_c0_seq1	224	0	0	0	0	0	0	0	2.07	0	1.28	0	0	0	0	0	0	0	0
comp10235_c0_seq1	715	0	0.29	0	0	0	0	0	1.11	0	0.35	0	0	0.26	0	0	0	0	0
comp10235_c0_seq2	327	0	0	0	0	0	0	0	0	1.62	0	0	0	0	0	0	0	0	0
comp1023514_c0_seq1	293	2.32	1.58	0	0	0	0	0	0	0	0	0	0	0	0	0	0	0	0
comp1023516_c0_seq1	231	0	0	0	0	0	0	0	0	0	0	0	2.05	0	0	0	0	0	0
comp1023522_c0_seq1	426	0	0	0	0	0	0	0	0	0	0	0	2.45	0	0	0	0	0	0
comp1023526_c0_seq1	304	0	0	0.8	0.63	0	0.85	0	0	0.88	0	0.81	0.73	0	0	0	0	0	0
comp1023537_c0_seq1	224	0	0	0	0	0	0	1.11	1.04	0	1.28	0	1.06	0	0	0	0	0	0
comp1023556_c0_seq1	328	0	0.69	0	0	0	0	0	0	0	0	0.74	0.66	0.62	0	0	0	0	0
comp1023568_c0_seq1	318	0	0	0	0	0	0	0	0.68	0.83	0	0.77	0	0	0	0	0	0	0
comp1023570_c0_seq1	514	0	0	0	0	0	0	0	0	0	0	0	2.77	0	0	0	0	0	0
comp1023572_c0_seq1	327	0	0	0	0	0	0	0	0	0	0	0	4.67	0	0	0	0	0	0
comp1023595_c0_seq1	348	0	0	0	0	0	0	0	0	0	0	0	3.72	0	0	0	0	0	0
comp1023596_c0_seq1	360	0	0	0	0	0	0	0.63	0	0.73	0	0	0.6	0	0	0	0	0	0
comp1023598_c0_seq1	256	0	0	0	0	0	0	0	0	0	0	0	1.8	0	0	0	0	0	0
comp1023605_c0_seq1	496	0	0	0	0	0	0	0	1.24	1.02	0	0	0.41	0	0	0	0	0	0
comp1023609_c0_seq1	267	0	1.77	0	0	1.04	0.99	0	0.84	0	0	0	0	0	0	0	0	0	0
comp1023614_c0_seq1	271	1.27	0	0	0	0	0	0	0	0	1.02	0	0	0.78	0	0	0	0	1.54
comp1023619_c0_seq1	254	0	0	0	0	0	0	0	0	0	0	0	3.63	0	0	0	0	0	0
comp1023628_c0_seq1	256	0	0	0	0	0	0	0	0	0	0	0	2.7	0	0	0	0	0	0
comp1023642_c0_seq1	383	0	0	0	0	0.69	0	0.59	0.55	0	0	0.62	0.55	0	0.51	0	0	0	0
comp1023649_c0_seq1	320	0	0	0	0	0	0	0	0	0	0	0	3.42	0	0	0	0	0	0
comp1023651_c0_seq1	253	0	0	0	0	0	0	0	0	0	0	0	2.74	0	0	0	0	0	0
comp1023658_c0_seq1	268	0	0	0	0.74	0	0	0	0	0	1.03	0	0	0	0	0	0	0	0
comp1023675_c0_seq1	217	0	0	0	0	0	0	0	0	0	0	0	0	0	0	1.09	0	0	0
comp1023687_c0_seq1	258	0	0	0	0	0	0	0	1.75	0	0	0	0	0.83	0	0	0	0	0
comp1023688_c0_seq1	387	0	0	0	0	0	0.64	0	0	0	0	0	3.28	0	0	0	0	0	0
comp1023690_c0_seq1	522	0	0	0	0	0	0	0	0.39	0.48	0.49	0	0.39	0	0	0	0	0	0
comp1023698_c0_seq1	476	0	0	0	0	0	0	0	0	0	0	0	3.02	0	0	0	0	0	0
comp1023706_c0_seq1	234	0	0	0	0	0	0	0	0	0	0	0	1.01	0	0	0	0	0	0
comp1023713_c0_seq1	215	0	0	0	0	0	0	0	1.09	0	0	0	1.12	0	0	0	0	0	0
comp1023746_c0_seq1	330	0	0	0	0	0	0	0	0	0	0	0	2.64	0	0	0	0	0	0
comp1023757_c0_seq1	421	0	0	0	1.32	0	0.58	0.53	0.5	0.61	0	0	0	0	0	0	0	0	0
comp1023760_c0_seq1	355	0	0	0	0.53	0.75	0	0	0	0.74	1.49	0	0	0.57	0.56	0	0	0	0
comp1023763_c0_seq1	535	0.59	0	0.42	0	0.95	0	0.41	0	0.47	0.47	0	0	0	0	0	0	0	0.72
comp1023764_c0_seq1	284	0	0.82	0	0	0	0	0.83	0	0	0	0	0	0	0	0	0	0	0
comp1023768_c0_seq1	408	0	0	0	0	0	0	0	0	0	0	0	2.57	0	0	0	0	0	0
comp1023777_c0_seq1	359	0	0	0	0	0	0	0	0	0	0	0	1.79	1.13	0	0	0	0	0
comp1023791_c0_seq1	331	0	0	0	0	0	0	0	0	0	0	0	3.29	0	0	0	0	0	0
comp1023802_c0_seq1	345	0	0	0.69	0	0	0	0.67	0.62	0.76	0.77	0	0	0	0	0	0	0	0
comp102382_c0_seq1	1653	0	0	0	0	0.29	0	0.25	0.23	0	0	0	52.44	0.11	0	0.12	0.14	0	0.11
comp1023825_c0_seq1	261	0	0	0	0	0	0	0	0	1.05	0	0	0.88	0	0	0	0	0	0
comp1023851_c0_seq1	267	0	0.89	0	0	1.04	0	0.9	0	0	0	0.95	0	0	0	0	0	0	0
comp1023871_c0_seq1	390	0	0.57	0	0	0.67	0	0.58	0	0	0.67	0	0	0.51	0.5	0	0	0	0
comp1023875_c0_seq1	572	0	0	0	0	0	0	0	0	0	0	0	2.82	0	0	0	0	0	0
comp1023883_c0_seq1	240	0	0	0	0	0	0	1.02	0	0	0	0	0.98	0.91	0	0	0	0	0
comp1023885_c0_seq1	236	0	0	1.09	0	0	0	0	0	0	0	0	0	0	0	0	0	0	0
comp1023887_c0_seq1	445	0	0.49	0.51	0	0	0.55	0	0	0.57	1.16	0.53	0.47	0	0	0	0	0	0
comp1023888_c0_seq1	315	0	0	0	0.61	0	0	0	0	0.84	0.86	0	0.7	0	0	0	0	0	0
comp10239_c0_seq1	1226	0	0.16	0	0	0	0	0	0	0	0	0	9.02	0	0	0	0	0	0
comp1023902_c0_seq1	241	0	0	0	0	0	0	0	0	0	0	0	3.88	0	0	0	0	0	0
comp1023905_c0_seq1	360	0	0	0	0	0	0	0	0.59	0	1.47	0	0	1.12	0	0	0	0	0
comp1023906_c0_seq1	230	0	0	0	0	0	0	0	0	0	1.24	1.13	0	0	0	1.01	0	0	0.94
comp1023912_c0_seq1	306	0	0	0	0	0	0	0.76	0	0	0	0	0.72	0	0.66	0	0	0	0
comp1023915_c0_seq1	203	0	0	0	0	0	0	0	1.17	1.42	0	0	0	0	0	0	0	0	0
comp1023916_c0_seq1	301	0	0	0	0	0	0.86	0	1.45	0	0	0.82	0	0	0	0	0	0.74	0
comp1023923_c0_seq1	253	0	0	1	0.79	0	0	0	0	0	1.1	0	0	0	0	0	0	0	0
comp1023924_c0_seq1	208	0	0	0	0	0	0	0	0	0	0	0	2.34	0	0	0	0	0	0
comp1023945_c0_seq1	496	0	0	0.46	0.37	0.52	0	0	0.83	0	0.52	0	0	0	0	0	0	0	0
comp1023951_c0_seq1	291	0	0	0	0	0	0	0	0.76	0	1.87	0	0	0	0	0	0	0	0
comp1023965_c0_seq1	310	0	0	0	0	0.87	0	0	0	0	0	0	1.42	0	0	0	0	0	0
comp1023967_c0_seq1	357	0.92	0	0.66	0.53	0	0	0	0	0	0	0	0	0	0	0	0	0	0
comp1023981_c0_seq1	412	0	0	0	0	0	0	0	0	0	0	0	3.56	0	0	0	0	0	0
comp1023985_c0_seq1	371	0	0.6	0	0	0	0	0	0.57	0	0.71	0	0	0	0.53	0	0	0	0
comp1023989_c0_seq1	362	0	0	0	0	0	0	0	0	0	0	0	2.96	0	0	0	0	0	0
comp1023997_c0_seq1	317	1.06	1.44	0	0	0	0	0	0	0	0	0	0	0.65	0	0	0	0	0
comp1024004_c0_seq1	284	0	0	0	0	0	0	0	0	0	0	0	3.95	0	0	0	0	0	0
comp1024019_c0_seq1	772	1.19	1.86	0.56	0	0	0.3	0	0	0	0	0	0	0	0	0.26	0	0	0.48
comp1024030_c0_seq1	211	0	0	0	0	0	0	0	0	0	0	0	3.45	0	0	0	0	0	0
comp1024035_c0_seq1	310	0	0	0	0	0	0	0	0	0	0	0	3.56	0	0	0	0	0	0
comp1024041_c0_seq1	201	0	0	0	0	0	0	0	0	0	0	0	2.45	0	0	0	0	0	0
comp1024043_c0_seq1	438	0	0	0	0.84	0	0	0	0.47	0	0	0	0	0	0.89	0	0.57	0	0
comp1024044_c0_seq1	559	0.56	0	0.4	0	0	0	0.78	0.73	0	0	0	0	0.69	0	0	0	0	0
comp1024050_c0_seq1	286	0	0	0	0	0	0	0	0	0	0	0	3.92	0	0	0	0	0	0
comp1024054_c0_seq1	522	0	0	0	0	0	0	0	0	0	0	0	3.12	0	0	0	0	0	0
comp1024056_c0_seq1	634	0	0	0	0	0	0	0	0	0	0	0	2.83	0	0	0	0	0	0
comp1024057_c0_seq1	284	1.2	0	1.7	0	0	0	0	0.78	0	0.96	0	0	0	0	0	0	0	0
comp1024058_c0_seq1	409	0	0	0	0	0.64	0	0	0.51	0.63	1.91	0	0	0	0	0	0	0	0
comp1024064_c0_seq1	276	0	0	0	0	0	0	0	0.81	0	1	0.91	0.82	0	0	0	0	0	0
comp1024074_c0_seq1	267	0	0	0.94	0	0	0	0	0	0	0	0.95	0	0	0	0	0	0	0
comp1024078_c0_seq1	224	0	0	0	0	0	0	0	0	0	0	0	3.19	0	0	0	0	0	0
comp1024081_c0_seq1	281	0	0	0	0	0	0	0	0	0	0	0	2.4	0	0	0	0	0	0
comp1024082_c0_seq1	586	0	0	0	0	0	0	0	0	0	0	0	2.74	0	0	0	0	0	0
comp1024090_c0_seq1	222	0	0	0	0	0	0	0	0	0	0	0	0	0	1.94	0	0	0	0
comp1024094_c0_seq1	240	0	1.01	1.07	1.68	0	0	0	0	0	0	0	0	0	0	0	0	0	0
comp1024095_c0_seq1	213	0	0	0	0	0	0	0	0	1.34	1.36	0	0	0	1.02	0	0	0	0
comp10241_c0_seq1	378	0	0.59	0.62	0	0	0	0	0	0	1.39	0	0.56	0	0	0	0	0	0
comp1024101_c0_seq1	284	0	0	0	0	0	0	0	0	0	1.93	0.88	0	0	0	0	0	0	0
comp1024103_c0_seq1	241	0	0	0	0	0	0	0	0	0	0	0	1.94	0	0	0	0	0	0
comp1024104_c0_seq1	216	1.68	0	0	0	0	0	1.16	0	0	0	0	0	0	1.01	0	0	0	0
comp1024106_c0_seq1	294	0	0	0	0	0	0	0	0	0	0	0	3.03	0	0	0	0	0	0
comp1024125_c0_seq1	399	0	0	0	0	0	0	0	0	0	0	0	3.7	0	0	0	0	0	0
comp1024128_c0_seq1	301	0	0	0	0	0	0	0	0.73	0	1.8	0	0	0	0	0	0	0	0
comp1024140_c0_seq1	208	0	0	0	0	1.4	0	0	0	0	0	0	0	0	0	0	0	0	0
comp1024151_c0_seq1	417	0	0	0	0	0	0.59	0	0	0	0	0	3.01	0	0	0	0	0	0
comp1024156_c0_seq1	232	0	0	0	0	0	0	0	0	0	0	0	3.05	0	0	0	0	0	0
comp1024170_c0_seq1	695	0	0	0	0	0	0	0	0	0	0	0	2.28	0	0	0	0	0	0
comp1024179_c0_seq1	246	0	0	0	0	1.14	0	0.99	0	0	0	0	0.95	0	0	0	0	0	0
comp1024181_c0_seq1	345	0	0	0	0	1.55	0	0	0	0	0	0	1.25	0	0	0	0	0	0
comp1024187_c0_seq1	267	0	0.89	2.81	0	0	0	0	0	0	0	0	0	0	0	0	1	0	0
comp1024190_c0_seq1	252	1.39	0	0	0	0	0	0	0.9	2.19	0	0	0	0	0	0	0	0	0
comp1024192_c0_seq1	246	0	0	0	0	0	0	0	0	0	0	0	3.78	0	0	0	0	0	0
comp1024195_c0_seq1	352	0	0	0	0	0	0	0	0	0	0	0	2.45	0	0	0	0	0	0
comp1024199_c0_seq1	268	0	1.76	0	0.74	0	0	0	0	0	0	0	0	0	0	0	0.99	0	0
comp1024212_c0_seq1	252	0	0	0	0	0	2.12	0	0	0	0	0	0	0	0	0	0	0.9	0
comp1024222_c0_seq1	217	0	0	0	0	0	0	0	0	0	3.98	0	0	0	0	0	0	0	0
comp1024224_c0_seq1	242	0	0	0	0	0	0	0	0	0	0	0	2.89	0	0.88	0	0	0	0
comp1024226_c0_seq1	267	0	0	0	1.48	0	0	0	0	0	0	0	1.71	0.8	0	0	0	0	0
comp1024241_c0_seq1	395	0	0	0	0	0	0	0	0	0	0	0	3.74	0	0	0	0	0	0
comp1024243_c0_seq1	247	0	0	0	0	0	0	0	0	0	0	0	2.82	0	0.85	0	0	0	0
comp1024256_c0_seq1	483	0.66	0	0	0	0	0	0	0	0	0	0	2.97	0	0	0	0	0	0
comp1024259_c0_seq1	354	0	0	0	0	0	0	0	0	0	0	0	3.04	0	0	0	0	0	0
comp1024261_c0_seq1	223	0	0	0	0	0	0	0	0	0	0	0	3.21	0	0	0	0	0	0
comp1024291_c0_seq1	314	0	0	0	0	0	0	0	0	0	0	0	3.5	0	0	0	0	0	0
comp1024294_c0_seq1	251	0	0	1.01	0	0	0	0	0.9	0	1.11	0	0.92	0	0	0	0	0	0
comp10243_c0_seq1	635	0	0	0	0	0	0	0	0	0	0	0	3.77	0	0	0	0	0	0
comp1024304_c0_seq1	211	0	0	0	0	0	0	0	0	0	0	0	2.3	0	1.04	0	0	0	0
comp1024309_c0_seq1	246	0	0	0	0	0	0	0	0	1.13	0	1.04	0	0	0	0	0	0	0
comp1024311_c0_seq1	319	0	0	0	0	0	0	0	0	0	0	0	1.37	0	0	0	0	0	0
comp1024347_c0_seq1	204	0	0	0	0	0	0	0	0	0	0	1.31	0	0	0	0	0	0	0
comp1024377_c0_seq1	371	0	0	0	0	0	0	0	0	0	0	0	4.02	0	0	0	0	0	0
comp1024379_c0_seq1	241	0	0	0	0	0	0	0	0	0	0	0	3.88	0	0	0	0	0	0
comp1024380_c0_seq1	457	0	0	0	0.4	0	0	0.48	0.45	0	0.56	0	0	0	0	0	0	0	0
comp1024385_c0_seq1	226	0	0	0	0	0	0	0	0	0	0	0	3.16	0	0	0	0	0	0
comp1024394_c0_seq1	248	0	0	0	0	0	0	0	0	0	0	0	3.74	0	0	0	0	0	0
comp10244_c0_seq1	388	0	0	0	0	0	0.64	0.58	0.54	0.67	0.68	0	0	0	0.51	0	0	0	0
comp1024400_c0_seq1	459	0	0	0.99	0	0.56	0	0	0.45	0	0	0	0	0	0	0	0	0	0
comp1024406_c0_seq1	268	0	0	0	0.74	0	0	0	0	0	0	0	0	0	0	0	0	0	0
comp1024411_c0_seq1	325	0	0	0.74	0	0	0	0.71	0	0.81	0	0	0	0	0	0	0	0	0
comp1024418_c0_seq1	214	0	0	0	0	0	0	0	0	0	0	0	3.39	0	0	0	0	0	0
comp1024421_c0_seq1	469	0	0	0	0	0	0	0	0	0	4.39	0	0	0	0	0	0	0	0
comp1024429_c0_seq1	336	0	0	0	1.7	1.59	0	0	0	0	0	0	0	0	0	0.65	0	0	0
comp1024433_c0_seq1	470	0	0	0	0	0	0	0	0	0	0	0	3.51	0	0	0	0	0	0
comp1024442_c0_seq1	241	0	0	0	0	0	0	0	0	0	0	0	2.91	0	0	0	0	0	0
comp1024444_c0_seq1	288	0	0	0	0	0	0	0	0.77	0	0.95	0.86	0	0	0	0	0	0	0
comp1024450_c0_seq1	447	0	0	0	0.82	0	0	0	0	0	0.58	0	0	0	0.43	0	0	0.47	0
comp1024451_c0_seq1	608	0	0	0	0	0	0	0	0	0	0	0	2.96	0	0	0	0	0	0
comp1024454_c0_seq1	252	0	0	0	0	0	1.06	0.96	0	0	0	0	1.83	0	0.83	0	0	0	0
comp1024458_c0_seq1	327	0	0.69	0	0	0	0	0	0	0	0	0	0	0	0	0	0	0	0
comp1024461_c0_seq1	382	0	0	0	0.98	0	0	0	0	0	0	0.62	0	0.53	0.52	0	0	0	0
comp1024466_c0_seq1	373	0.88	0	0	0.5	0	0	0.61	0.57	0.7	0	0	0.57	0	0	0	0	0	0
comp1024472_c0_seq1	447	0	0	0.51	0.82	0.58	0	0.5	0	0	0.58	0	0	0	0	0	0	0	0
comp1024479_c0_seq1	393	0	0	0	0	0	0	0	0	0	0	0	2.15	0	0	0	0	0	0
comp10245_c0_seq1	291	0	0.8	0.84	2	0	0	0	0	0.92	0.94	1.71	0	2.16	1.41	0.77	1.81	0	0
comp1024515_c0_seq1	328	0	0	0	0	0	0	0	0	0	0	0	3.32	0	0	0	0	0.67	1.23
comp1024522_c0_seq1	326	0	0.7	0	0	0	0	0	0	0	0	0	2.01	0.63	0	0	0	0	0
comp1024542_c0_seq1	339	0	0.67	0	0	0	0	0.68	0	0	0	0	0	0.6	0	0	0	0	0
comp1024549_c0_seq1	402	0	0	0	0	0	0	1.12	1.04	0	0.65	0	0	0	0	0	0	0	0
comp1024576_c0_seq1	237	0	1.03	0	0	0	0	0	0	0	1.19	0	0	0	0	0	0	0	0
comp1024584_c0_seq1	258	0	0	0	0	0	0	1.87	0	1.06	0	0	0	0	0	0	0	0	0
comp10246_c0_seq1	1525	0	0	0	0.11	0.47	0.15	0.27	0.25	0	0	0	71.26	0.36	0	0	0.15	0	0
comp1024603_c0_seq1	568	0	0	0	0	0	0	0	0	0	0	0	3.55	0	0	0	0	0	0
comp1024606_c0_seq1	207	1.77	0	0	0	1.41	0	0	0	0	0	1.29	1.18	0	0	1.16	0	1.15	0
comp1024607_c0_seq1	286	0	0	0	0	0	0	0	0	0	0	0	1.57	0	0	0	0	0	0
comp1024615_c0_seq1	243	0	0	0	1.65	0	0	0	0.94	0	0	0	0	0	0	0	0	0	0
comp1024629_c0_seq1	204	0	0	0	0	0	0	0	0	0	0	0	3.61	0	0	0	0	0	0
comp1024634_c0_seq1	337	0	0	0	0	0	0	0	0	0	0	0	3.22	0	0	0	0	0	0
comp1024648_c0_seq1	354	0	0	0.67	0.53	0	0	0	0	0	1.5	0.68	0	0	0	0	0	0	0
comp1024649_c0_seq1	239	0	0	0	0.84	0	1.13	0	0	0	0	0	0.98	0	0	0	0	0	0
comp1024652_c0_seq1	290	1.17	0	0	0.67	0	0	2.44	0	0	0	0	0	0	0	0	0	0	0
comp1024653_c0_seq1	281	1.22	0.83	0	0.7	0	0	0	0	0	0	0	0	0	0	0	0	0	0
comp1024658_c0_seq1	523	0	0	0	0	0	0	0	0	0	0	0	3.5	0	0	0	0	0	0
comp1024683_c0_seq1	206	0	0	0	0	0	0	0	0	0	0	0	3.56	0	0	0	0	0	0
comp1024686_c0_seq1	472	0	0	0	0	0	0	0	0	0	0	0	2.62	0	0	0	0	0	0
comp1024693_c0_seq1	247	2.85	0.98	0	0	0	0	0	0	0	0	0	0	0	0	0	0	0	0
comp10247_c0_seq1	268	1.29	3.53	8.4	0.74	1.03	4.92	11.63	7.5	10.17	5.16	12.24	0.85	6.34	3.1	0	0	2.52	0.78
comp1024700_c0_seq1	219	1.65	2.27	0	0	0	0	0	0	0	0	0	0	0	0	1.08	0	0	0
comp1024710_c0_seq1	266	1.3	0	1.88	0	0	0	0	0	0	0	0	0.86	0	0	0	0	0.85	0
comp1024726_c0_seq1	257	0	0	0	0	0	0	0	0	0	0	0	1.79	0	0.81	0	0	0	0
comp1024740_c0_seq1	207	0	0	0	0	1.41	0	0	0	0	0	0	1.18	0	0	0	0	0	0
comp1024744_c0_seq1	270	0	0	0	0	0	0	0	0	0	0	0	1.68	0	0.77	0	0	0	0
comp1024758_c0_seq1	722	0	0	0	0	0	0	0	0	0	0	0	2.73	0	0	0	0	0	0
comp1024762_c0_seq1	241	0	0	0	0	0	0	0	0	0	2.34	1.07	0	0	0	0	0	0	0
comp1024790_c0_seq1	403	0	0	0	0	0	0	0	0	0	0	0	2.61	0	0	0	0	0	0
comp1024795_c0_seq1	308	0	0.75	0	0	0	0	0	0	0	3.51	0	0	0	0	0	0	0	0
comp1024796_c0_seq1	303	0	0	0	0	0	0	0	0	0	0	0	0	0.69	0.67	0	0	0	0
comp10248_c0_seq1	470	0	0	0	0.39	0	0.52	0	0	0	0	0	3.07	0.83	0.41	0	0	0	0
comp1024815_c0_seq1	250	0	0	0	0	0	0	0.97	0	0	2.24	0	0	0	0	0	0	0	0
comp1024818_c0_seq1	258	0	0.92	0.98	0	0	0	0	0.87	0	1.08	0	0	0	0	0.88	0	0	0
comp1024836_c0_seq1	260	1.34	0	0	0	0	0	0.93	0	0	0	0	1.76	0	0	0	0	0.87	0
comp1024855_c0_seq1	289	0	0	0	0	0	0	0	0	1.86	0	0	0	0	0	0	0	0	0
comp1024876_c0_seq1	369	0	0	0	0	0	0	0	0	0	0.71	0	1.74	0	0.54	0	0	0	0
comp1024883_c0_seq1	303	0	0	0	0	0	0	0	0	0	1.79	0	0	0	0	0	0	0	0
comp1024895_c0_seq1	441	0	0	0	0	0	0	0	0	0	0	0	3.3	0	0	0	0	0	0
comp1024915_c0_seq1	313	0	0	0	0	0	0	0	0	0	0	0	2.11	0.66	0	0	0	0	0
comp1024922_c0_seq1	429	0	0	0	0	0	0	0	0	0	0	0	1.94	0	0	0	0	0	0
comp1024925_c0_seq1	425	0	0	0	0	0	0	0	0	0	0	0	2.95	0	0	0	0	0	0
comp1024933_c0_seq1	254	0	0.94	0	0.78	0	0	0	0.89	0	0	0	0	0	0	0	0	0	0
comp1024934_c0_seq1	321	0	0	0	0	0	0	0	0	0	0	0.76	0	0.64	0	0	0	0	0.63
comp1024936_c0_seq1	450	0	0	0	0	0	0	0.49	0	0	0	0	0.92	0.44	0	0	0	0	0
comp1024940_c0_seq1	243	0	0	0	0	1.16	0	0	0.94	0	1.16	0	0	0	0	0	0	0	0
comp1024946_c0_seq1	356	0	0	0.66	0.53	0	0	0	0	0	0	0	1.21	0	0	0	0	0	0
comp1024951_c0_seq1	391	0	0	0	0.48	0	0	0	0.54	0	0	0	0.54	1.53	0	0	0	0	0
comp1024960_c0_seq1	213	1.71	0	0	0	0	0	0	0	0	1.36	0	0	0	0	0	0	0	0
comp1024978_c0_seq1	209	0	0	0	0	0	0	0	0	2.74	1.39	0	0	0	0	0	0	0	0
comp1024980_c0_seq1	307	0	1.5	0	0	0	1.68	0	0	0	0	0	0	0	0	0	0	0	0
comp1024995_c0_seq1	376	0	0	0	0	0	0	0	0	0	0	0	3.4	0	0	0	0	0	0
comp1025_c0_seq1	276	0	0	0	0	0	0	0	4.03	0.98	0	0.91	0	0.77	0	0.82	0	0	0.75
comp10250_c0_seq1	953	0	0	0	0	0	0	0	0	0	0	0	3.45	0	0	0	0	0	0
comp10250_c1_seq1	522	0	0	0	0	0	0	0	0	0	0	0	1.95	0	0	0	0	0	0
comp1025002_c0_seq1	239	0	0	0	0.84	0	0	0	0	0	0	0	0.98	0.91	0	0	0	0	0
comp1025015_c0_seq1	285	0	0	0	0	0	0	0	0	0	0	0	0	1.47	2.16	0	0	0	0
comp1025022_c0_seq1	242	0	0	0	0	0	0	0	0	0	0	0	1.93	0	0	0	0	0	0
comp1025025_c0_seq1	381	0	0.58	0	0	0	0	0	0	0	0	0	0.56	0.53	0	0	0	0	491.08
comp1025036_c0_seq1	357	0	0	0	0	1.49	0	0	0	0.73	0.74	0.67	0.6	0	0	0	0	0	0
comp1025039_c0_seq1	304	0	0	0	0	0	0	0	0	0	0	0	0.73	0	0.67	0	0	0	0
comp1025056_c0_seq1	216	0	0	0	0	0	0	0	1.08	0	0	0	2.23	0	0	0	0	0	0
comp1025063_c0_seq1	281	1.22	0.83	0	0	0	0	0	0.79	0.96	0	0	0	0	0	0	0	0	0
comp1025065_c0_seq1	233	0	0	0	0	0	1.16	0	0.99	0	0	0	0	0.94	0	0	0	0	0
comp1025072_c0_seq1	703	0	0	0	0	0	0	0	0	0	0	0	3.09	0	0	0	0	0	0
comp1025081_c0_seq1	301	0	0	0	0	0	0	0	0	0	0	0	3.68	0	0	0	0	0	0
comp1025087_c0_seq1	229	0	0	0	0	0	0	0	0	0	0	0	1.04	0	0	0	0	0	0
comp1025124_c0_seq1	284	0	0	0	0	0	0	0	0	0	2.89	0	0	0	0	0	0	0	0
comp1025142_c0_seq1	220	1.64	0	0	0.93	0	0	0	1.06	0	0	0	0	0	0	0	0	0	0
comp1025143_c0_seq1	392	0	0	0	0	0	0	0	0	0	0	0	1.62	0.51	0	0	0	0	0
comp1025145_c0_seq1	230	0	1.07	0	0	0	0	0	0	0	1.24	0	0	0.95	0	0	0	0	0
comp102515_c0_seq1	861	0.35	0	0	0	0	0.27	0	0	0	0	0	30.05	0.22	0	0.23	0	0	0
comp1025160_c0_seq1	231	0	0	0	0	1.23	0	0	0	0	0	0	3.07	0	0	0	0	0	0
comp1025164_c0_seq1	306	0	0	0	0.63	0	0	0	0	0	0	0	3.61	0	0	0	0	0	0
comp1025165_c0_seq1	213	0	1.18	0	0.97	0	0	0	0	0	0	0	1.14	0	0	0	1.31	0	0
comp1025173_c0_seq1	202	0	0	0	0	0	0	0	0	0	0	0	2.44	0	0	0	0	0	0
comp1025178_c0_seq1	201	0	0	0	0	0	0	0	0	0	0	0	3.68	0	0	0	0	0	0
comp1025180_c0_seq1	304	0	0	0	0	0	0.85	0	0.72	0	0	0.81	0	0	0	0	0	0	0
comp1025185_c0_seq1	241	0	0	0	0	0	0	0	0	0	0	0	2.91	0	0	0	0	0	0
comp1025199_c0_seq1	274	0	0	0	0	0	0	0	0	0	0	0	4.13	0	0	0	0	0	0
comp1025207_c0_seq1	474	1.34	0	0.48	0	0	0.51	0.47	0	0.53	0	0	0	0	0	0	0	0	0
comp1025225_c0_seq1	221	0	0	0	0	0	0	1.13	0	0	0	0	1.08	0	0	0	0	0	0
comp1025259_c0_seq1	207	0	0	0	0	0	0	0	0	0	0	0	3.54	0	0	0	0	0	0
comp1025266_c0_seq1	420	0	0	0	0	0	0	0	0	0	0	0	2.99	0	0	0	0	0	0
comp1025271_c0_seq1	243	0	0	0	0.83	0	0	0	0	1.14	0	0	0	0	0.87	0	0	0	0
comp1025274_c0_seq1	454	0	0	0.5	0.4	0	0	0.49	0	0.56	0	0.51	0	0.43	0	0	0	0	0
comp1025276_c0_seq1	422	0	0	0.55	0.44	0	0	0.53	0	0	0	0	0	0.94	0	0	0	0	0
comp1025290_c0_seq1	259	0	0	0	0	0	1.02	0	0	0	0	0	2.66	0	0	0	0	0	0
comp1025291_c0_seq1	212	0	1.19	0	0	1.37	0	0	0	0	0	0	0	0	0	0	0	0	0
comp1025297_c0_seq1	694	0	0	0	0	0	0	0.31	0	0	0	0	3.13	0	0	0	0	0	0
comp1025301_c0_seq1	313	0	0	0	0	0	0	0	0	0	0	0	1.41	0	0	0	0	0	0
comp1025303_c0_seq1	206	0	0	0	0	0	0	0	0	0	0	0	3.56	0	0	0	0	0	0
comp1025311_c0_seq1	320	0	0	0.75	0	0	0.8	0	0	0	0.84	0	0	0	0	0	0	0	0
comp1025313_c0_seq1	369	0	0	0	0	2.15	0.68	0	0	0	0	0	0.58	0	0	0.58	0	0	0
comp1025325_c0_seq1	401	0	0	0	0	0	0	1.12	0	0.64	0	0	0.53	0	0.49	0	0	0	0
comp1025340_c0_seq1	254	0	0	0	0	0	0	0	1.78	1.08	1.1	0	0	0	0	0	0	0	0
comp1025341_c0_seq1	215	0	0	1.23	0	0	0	0	0	1.32	1.34	0	0	0	0	0	0	0	0
comp1025349_c0_seq1	215	0	0	0	0	0	0	0	0	0	0	0	1.12	0	0	0	0	0	0
comp1025360_c0_seq1	227	1.58	1.09	0	0	0	0	0	0	1.24	0	0	0	0.97	0	0	0	0	0
comp1025363_c0_seq1	225	0	0	0	0	1.27	1.21	0	0	1.25	0	0	0	0	0.96	0	0	0	0
comp1025367_c0_seq1	219	0	0	0	0	0	1.26	0	0	0	0	0	1.1	0	0	0	0	0	0
comp1025368_c0_seq1	257	0	2.79	0	0	0	0	0	0	0	0	0	0	0	0	0	0	0	0
comp1025369_c0_seq1	307	0	0	0	0	0	0	0.76	0	0.87	0.88	0.8	0	0	0	0	2.55	0	0
comp1025394_c0_seq1	403	0	0.54	0	0	0	0	1.12	0.52	0	0	0.59	0	0	0	0	0	0	0
comp10254_c0_seq1	214	5.1	3.51	3.72	5.79	13.53	9.05	2.35	4.38	7.98	4.05	3.71	2.26	1.04	0	8.87	5.21	4.41	6.14
comp1025414_c0_seq1	204	0	0	0	0	0	0	0	0	0	0	0	1.2	0	0	0	0	0	0
comp1025421_c0_seq1	402	0	0.55	0	0.46	0	0	0.56	0	0	0.65	1.18	0	0	0	0	0	0	0
comp1025422_c0_seq1	326	0	0.7	0	0	0	0	0	0	0	0	0	0.67	0.63	1.85	0	0	0	0
comp1025469_c0_seq1	433	0	0	0	0	0	0	0	0	0	0	0	2.89	0	0	0	0	0	0
comp1025474_c0_seq1	306	0	0.75	0	0	0	0.84	0.76	0	0	0	0	0.72	0	0	0	0	0	0
comp1025497_c0_seq1	277	0	0	0	0	0	0	0.86	0	0	0	1.81	0	0	0.75	0	0	0	0
comp1025519_c0_seq1	206	0	1.23	0	0	0	0	0	0	0	1.41	0	0	0	0	0	0	0	0
comp1025527_c0_seq1	633	0	0	0	0	0	0	0	0	0	0	0	2.52	0	0	0	0	0	0
comp1025528_c0_seq1	291	2.34	0.8	0	0	0	0.89	0	0	0	0	0	0	0	0	0	0	0	0
comp1025531_c0_seq1	502	0	0	0	0	0	0	0	0	0	0	0	3.26	0	0	0	0	0	0
comp1025540_c0_seq1	215	0	0	0	0	0	0	0	0	1.32	0	1.23	0	0	0	0	0	0	0
comp1025549_c0_seq1	368	0	0	0	0	0	0	0	0	0	0	0	2.9	0	0	0	0	0	0
comp1025554_c0_seq1	242	0	0	0	0	0	0	0	0	0	1.16	1.06	0	0	0	0	0	0	0
comp1025589_c0_seq1	316	1.06	0	0	1.82	0	0	0	0.69	0	0.85	0	0	0	0	0	0	0	0
comp1025600_c0_seq1	261	0	0	0	0	0	0	0	0	0	0	0	2.63	0	0	0	0	0	0
comp102561_c0_seq1	375	2.62	1.77	1.25	0	1.41	2.66	6.66	3.95	3.46	1.4	3.19	2.84	2.68	0	0.57	0	1.15	0.53
comp1025622_c0_seq1	251	0	0	3.04	0	0	0	0	0	0	0	0	0	0	0	0	0	0	0
comp1025647_c0_seq1	406	0	0.54	0	0.91	0	0	0.55	0.52	0	0	0	0	0	0	0	0	0	0
comp1025662_c0_seq1	603	0	0	0	0	0	0	0	0	0	0	0	1.99	0.32	0	0	0	0	0
comp1025669_c0_seq1	278	0	0	0	1.41	0	0	0	0	0.97	0	0.9	0.81	0	0	0	0	0	0
comp1025678_c0_seq1	331	0	0	0	0	0	0	0	0	0	0	0	2.63	0	0	0	0	0	0
comp1025684_c0_seq1	351	1.88	1.92	0	0	0	0.72	0	0	0	0	0	0	0	0	0	0	0	0
comp1025685_c0_seq1	360	0.91	2.48	0	0	0	0	0	0	0	0	0	0	0	0	0	0	0	0
comp1025687_c0_seq1	278	0	2.53	0.89	0	0	0	0	0	0	0	0	0	0	0	0.81	0	0	0
comp1025693_c0_seq1	203	0	0	0	0	0	0	0	0	0	0	0	0	0	1.09	0	0	0	0
comp1025695_c0_seq1	334	0	0	0	0	2.41	0	0	0	0	0	0.73	0	0.61	0	0	0	0	0
comp1025712_c0_seq1	418	0	0	0	0	0	0	1.61	0	0	2.49	0	0	0	0	0	0	0	0
comp1025714_c0_seq1	374	0	0	0	0	0	0	0	0	0	0	0	2.28	0	0	0	0	0	0
comp1025723_c0_seq1	310	0	0	0.78	0.62	0	0	2.26	0	0	0	0	0	0	0.65	0.71	0	0	0
comp1025740_c0_seq1	334	0	0	0	0.57	0	0	0.69	0	0	0.8	0	0.65	0	0.6	0	0	0	0
comp1025743_c0_seq1	289	0	0	0	0	0	0	0	0	0	0	0	3.87	0	0	0	0	0	0
comp1025745_c0_seq1	233	3.06	1.05	0	0	0	0	0	0	0	0	0	0	0	0	0	0	0	0
comp1025746_c0_seq1	415	0	0	0	0	1.88	0	0	0	0	0.63	0	0.5	0	0.47	1.02	1.21	0.51	0.47
comp1025756_c0_seq1	507	0	0	0.44	0.36	0.5	0	0	0.4	0	1.01	0.46	0	0	0	0	0	0	0
comp1025763_c0_seq1	325	1.03	0.7	0	1.18	0	0	0	0	0	0	0.75	0	0	0	0	0.8	0	0
comp1025774_c0_seq1	426	0	0.51	0.54	0	0	0	0	0.49	0	1.22	0	0	0	0	0	0	0	0
comp1025775_c0_seq1	431	0	0	0	0	0	0	0	0	0	0	0	2.42	0	0	0	0	0	0
comp1025792_c0_seq1	311	0	0	0	0	0	0	0	1.4	0	0.87	0.79	0	0	0	0	0	0	0
comp1025798_c0_seq1	226	0	0	0	0	0	0	0	0	0	0	1.16	0	0	0	0	0	0	0
comp10258_c0_seq1	1029	0	0	0.21	1.51	0.24	0	0.81	0	0.23	0.71	0.43	0.19	0	0.18	0	0	0	0.18
comp1025816_c0_seq1	235	0	0	0	0	0	0	0	0	0	0	0	3	0	0	0	0	0	0
comp1025845_c0_seq1	231	0	0	0	0	0	0	0	0	0	0	0	4.1	0	0	0	0	0	0
comp1025863_c0_seq1	208	0	0	1.29	0	0	0	0	0	2.75	0	0	0	0	0	1.15	0	1.14	0
comp1025876_c0_seq1	372	0	0	0	0	0	0	0.61	0	0	3.54	0	0	0	0	0	0	0	0
comp1025892_c0_seq1	265	0	0	0	0	0	0	0	0	0	0	0	3.45	0	0	0	0	0	0
comp10259_c0_seq1	744	0	0	0	0	0	0	0	0.27	0	0	0	12.95	0.25	0	0	0	0	0
comp1025900_c0_seq1	244	0	0	0	0	0	0	0	0	0	0	0	2.87	0	0	0	0	0	0
comp1025908_c0_seq1	221	0	0	1.19	0	0	0	1.13	0	0	2.6	0	0	0	0	0	0	0	0
comp1025940_c0_seq1	539	0	0.39	1.24	0.67	0	0	0.4	0	0	0.47	0	0	0	0	0	0	0	0
comp1025942_c0_seq1	226	0	0	1.16	0	1.27	0	0	0	0	0	1.16	0	0	0.95	0	1.22	0	0
comp1025944_c0_seq1	202	1.83	1.26	0	0	0	0	0	0	0	0	1.33	0	0	0	0	0	0	0
comp1025973_c0_seq1	208	0	0	0	0	0	0	0	0	0	0	0	2.34	0	0	0	0	0	0
comp1025985_c0_seq1	356	0	0	0.66	0	0	0	0	0	0.73	0.74	0.68	0	0.57	0.56	0	0	0	0
comp1025989_c0_seq1	480	0	0.45	0	0	0	0	0	0	0	2.67	0.48	0	0	0	0	0	0	0
comp1025996_c0_seq1	322	1.04	0.71	0.75	0	0	0.79	0	0	0	0.83	0	0	0.64	0	0	0	0	0
comp1026002_c0_seq1	311	0	0	0	0	0	0	0	0	0	0	0	1.42	0	0	0	0	0	0
comp1026012_c0_seq1	377	0	0	0	0	0	0	0	0	0	0	0	2.26	0	0	0	0	0	0
comp1026016_c0_seq1	666	0	0	0	0	0	0	0	0	0	0	0	3.28	0	0	0	0	0	0
comp1026033_c0_seq1	280	0	0	0	0	0	0	0	0	0	0	0	4.02	0	0	0	0	0	0
comp1026044_c0_seq1	253	0	0	0	0	1.11	0	0	0	0	0	0	1.82	0	0	0	0	0	0
comp1026049_c0_seq1	326	2.05	0.7	0	0	0	0.78	0	0	0	0	0	0	0	0	0	0	0	0
comp1026053_c0_seq1	206	0	0	0	0	0	2.71	0	0	0	0	0	0	0	0	0	0	0	0
comp1026055_c0_seq1	203	0	0	0	0	0	0	0	0	0	0	0	1.21	0	0	0	0	0	0
comp1026058_c0_seq1	221	0	0	0	0	0	0	0	0	0	0	0	4.33	0	0	0	0	0	0
comp102607_c0_seq1	1795	4.11	3.95	4.75	3.31	3.75	2.89	7.99	4.8	3.97	2.94	5.65	3.66	4.14	0.9	1.19	1.03	2.29	2.41
comp1026085_c0_seq1	313	0	0	0	0	0	0	0	0	0	0.86	0	2.11	0.66	0	0	0	0	0
comp1026087_c0_seq1	217	0	0	0	0.95	0	0	0	0	0	0	1.22	0	0	0	0	0	0	0
comp1026102_c0_seq1	442	0	0	0.52	0	0	0	0	0	1.16	0.58	0.53	0	0	0.44	0	0	0	0
comp1026108_c0_seq1	265	1.31	0.89	0	0	0	1	0	0	0	0	0	0	0	0	0	0	0	0
comp1026114_c0_seq1	254	0	0	0	0	0	0	0	0	0	0	0	3.63	0	0	0	0	0	0
comp1026119_c0_seq1	215	0	0	0	0	0	0	0	0	0	0	0	3.37	0	0	0	0	0	0
comp1026138_c0_seq1	290	0	0	0	0	0	0	0	0	0	0.94	0	0	0	0	0	0	0	0
comp1026151_c0_seq1	369	0	0	0	0	0	0	0	0	0	0	0	2.31	0	0	0	0	0	144.32
comp1026158_c0_seq1	324	0	0	0	0	0	0	0	0	0	0	0	2.7	0.63	0	0	0	0	0
comp1026163_c0_seq1	311	0	0	0	0	0	0	0	0.7	0	0	0.79	0	0	0.65	0	0	0	0
comp1026171_c0_seq1	317	0	0	0.76	0	0	0	0	0.68	0.84	0.85	0	0	0	0	0	0	0	0
comp1026184_c0_seq1	342	0.97	0	0	0	0	0	0	0	0	0	0	3.16	0	0	0	0	0	0
comp1026187_c0_seq1	222	0	0	0	0.92	0	0	0	1.05	0	0	0	1.08	1	0	0	0	0	0
comp1026199_c0_seq1	293	0	0	0	0	0	0	0	0	0	0	0	3.05	0	0	0	0	0	0
comp10262_c0_seq1	216	6.72	9.25	7.35	1.91	8.03	11.5	0	3.25	10.52	8.01	1.22	0	4.12	0	13.15	12.87	7.62	3.04
comp1026200_c0_seq1	373	0	0	0	0	0	0	0	0	0	0	0	4	0	0	0	0	0	0
comp1026203_c0_seq1	205	0	0	0	0	0	0	0	0	0	1.42	0	0	0	1.07	0	0	0	0
comp1026206_c0_seq1	336	0	0	0	0	0	0	0	0.64	0	0	0	0	1.22	0	0.65	0	0	0.6
comp1026217_c0_seq1	254	0	0	0	0	0	0	0	0	0	0	0	1.82	0.85	0	0	0	0	0
comp1026237_c0_seq1	216	0	1.16	0	0	0	0	0	0	0	0	0	2.23	0	0	0	0	0	0
comp1026276_c0_seq1	240	0	0	0	0	0	0	1.02	0	1.16	0	0	0	0	0	0	0	0	0
comp1026285_c0_seq1	676	0	0	0	0	0	0	0	0	0	0	0	3.52	0	0	0	0	0	0
comp1026290_c0_seq1	281	0	0	1.76	0	0	0	0	0	0	0	0	0.8	0	1.47	0	0	0	0
comp1026293_c0_seq1	220	0	0	0	0	0	0	0	0	0	0	0	0	0	0	0	0	0	0
comp1026322_c0_seq1	235	0	0	0	0	0	0	0	0	0	0	0	3	0	0	0	0	0	0
comp1026331_c0_seq1	350	0	0.64	0.68	0	0	0	0	1.22	0	0	0.69	0	0	0	0	0	0	0
comp1026339_c0_seq1	358	0.92	0.62	0	0	0	0.7	0	0.6	0	0	0	0	0	0	0	0	0	0
comp1026341_c0_seq1	293	0	1.58	1.68	0	0	0	0	0	0	0	0	0	0	0	0.76	3.58	1.52	4.22
comp1026353_c0_seq1	301	0	0	0	0	0	0	0	0	0	0	0	2.95	0	0	0	0	0	0
comp1026354_c0_seq1	321	0	0	0	0.6	0	0	0	0	0	0.84	0.76	0.68	0	0	0	0	0	0
comp1026375_c0_seq1	225	0	0	1.16	0	2.55	0	0	1.03	0	0	0	0	0	0.96	0	0	0	0
comp1026384_c0_seq1	214	0	0	0	0	0	0	0	0	0	0	0	3.39	0	0	0	0	0	0
comp1026395_c0_seq1	231	0	0	0	0	0	0	0	0	0	0	0	2.05	0	0	0	0	0	0
comp1026397_c0_seq1	233	0	0	0	0	0	0	0	0	0	0	0	1.01	0	0	0	0	0	0
comp1026399_c0_seq1	360	0	0.62	0	0	0	0	0	0.59	0	0.74	0	0	0	0	0	0	0	0
comp1026402_c0_seq1	510	0	0	0	0	0	0	0	0	0	0	0	2.8	0	0	0	0	0	0
comp1026414_c0_seq1	223	0	0	0	0	0	0	0	0	0	0	0	2.14	0.99	0	0	0	0	0
comp1026420_c0_seq1	223	0	0	1.18	0	1.29	0	0	0	1.27	0	0	0	0	0	0	0	0	0
comp1026426_c0_seq1	215	0	0	0	0	0	0	0	0	0	0	0	3.37	0	0	0	0	0	0
comp1026433_c0_seq1	694	0	0	0.31	0.51	0	0	0.62	0	0	0.72	0	0.57	0.55	0	0	0	0	0
comp1026443_c0_seq1	237	0	0	0	0	0	0	0	0	0	0	0	2.97	0	0	0	0	0	0
comp1026455_c0_seq1	216	0	0	0	0	0	0	0	0	0	0	0	2.23	0	0	0	0	0	0
comp1026456_c0_seq1	318	0	0	0.76	0	0	0	0	0.68	0	0.85	0.77	0.69	0.65	0	0	0	0	0
comp1026459_c0_seq1	290	0	0	0	0	0	0	0	0	0	0	0	3.85	0	0	0	0	0	0
comp1026478_c0_seq1	233	1.53	0	0	0	0	0	0	0	0	1.22	0	0	0.94	0	0	0	0	0
comp1026484_c0_seq1	292	0	0	0	0.67	0	0	0	0	0.92	0.93	0	0	0	0	0	0	0	0
comp1026494_c0_seq1	433	0	0	0	0	0	0	0	0	0	0	0	2.4	0	0	0	0	0	0
comp1026497_c0_seq1	268	0	0.88	0	0.74	0	0	0	0	0	0	0	0	0	0.78	0	0	0	0
comp1026499_c0_seq1	659	0	0.31	0	0.54	0	0	0.65	0.3	0	0	0.69	0	0	0	0	0	0	0
comp10265_c0_seq1	401	0.81	0	0	0.93	0	0	0.56	0.52	0	0.65	0	0	0.5	0	0	0	0	0.49
comp1026506_c0_seq1	228	0	0	0	0	0	0	0	0	0	0	0	3.12	0	0	0	0	0	0
comp1026509_c0_seq1	333	0	0	0	0	0.8	0	0	0	0	0	0.73	0	0.61	0	0	0	0	0
comp1026518_c0_seq1	313	0	0	0	0.61	0	0	0	0.69	0	0	0	1.41	0.66	0	0	0	0	0
comp1026523_c0_seq1	270	0	0	0	0	1.02	0	0	0.83	0	0	0	0	0	0	0	0	0	0
comp1026524_c0_seq1	907	0.33	0	0	0	0	0	0	0	0	0	0	2.35	0.21	0	0	0	0	0
comp1026525_c0_seq1	310	0	0	0	0	0	0	0	0.7	2.58	0	0	0	0.67	0	0	0	0	0
comp1026533_c0_seq1	266	0	0	0	0.74	0	0	0	0.84	0	0	0	1.71	0	0	0	0	0	0
comp1026535_c0_seq1	224	0	0	0	0	0	0	0	1.04	0	1.28	0	0	0	0	0	0	0	0
comp1026538_c0_seq1	210	0	0	0	0	0	0	0	0	0	0	0	2.32	0	0	0	0	0	0
comp1026562_c0_seq1	548	0	0	0	0	0	0	0	0	0	0	0	2.58	0	0	0	0	0	0
comp1026573_c0_seq1	213	0	0	0	0	0	0	0	1.1	0	2.71	0	0	0	0	0	0	0	0
comp1026579_c0_seq1	296	0	0	0	0	0	0	0	0	0.91	0.92	0.84	1.5	0	0	0	0	0	0
comp1026595_c0_seq1	291	0	0	0	0	0	0	0	0	0	0	0	3.07	0	0	0	0	0	0
comp1026598_c0_seq1	503	0	0	0	0	0	0	0	0	0	0	0	3.25	0	0	0	0	0	0
comp10266_c0_seq1	239	0	0	0	0.84	0	0	1.03	0	0	0	2.16	0	0.91	0	0	0	0	0
comp1026625_c0_seq1	255	0	0	0	0	0	0	0	0	0	1.09	2	0	0	0	0	0	0	0
comp1026631_c0_seq1	201	0	0	0	1.04	0	0	0	0	0	1.46	0	0	0	0	0	0	0	0
comp1026658_c0_seq1	693	0	0	0.32	1.02	0	0	0.31	0	0	0	0	0	0.27	0.81	0	0	0	0
comp1026662_c0_seq1	641	0	0	0	0.28	1.18	0	0.34	0	0.39	0.39	0.35	0.31	0.59	0	0	0	0	0
comp1026675_c0_seq1	208	0	0	0	0	0	0	0	0	0	1.4	1.28	0	1.08	0	0	0	0	0
comp1026677_c0_seq1	215	0	0	0	0	0	0	0	0	0	0	0	3.37	0	0	0	0	0	0
comp1026698_c0_seq1	202	0	0	0	0	0	0	0	0	0	0	0	1.22	0	0	0	0	0	0
comp1026705_c0_seq1	281	0	0	0	0	0	0	0	0	0	0	0	3.2	0	0	0	0	0	0
comp1026719_c0_seq1	241	0	0	0	0	0	0	0	0	0	0	0	1.94	0	0	0	0	0	0
comp1026745_c0_seq1	260	0	0	0	0	0	0	0	0	0	0	0	0.88	0	0	0	0	0	0
comp1026781_c0_seq1	236	0	0	0	0	0	0	0	0	0	0	0	0	0	0	0	0	0	0
comp1026793_c0_seq1	414	0	0	0.56	0	0	0	0.54	0	0	0	0.57	0.51	0.48	0.47	0.51	0	0.51	0.95
comp10268_c0_seq1	767	0	0	0.85	0.23	0.65	0	0.28	0	1.28	5.82	2.62	0	0.25	0	0	0	0.26	0.24
comp1026803_c0_seq1	264	0	0	0	0	0	0	0	0	0	0	0	3.46	0	0	0	0	0	0
comp1026818_c0_seq1	341	0	0	0	0	0	0	0	0	0	0	0	2.54	0	0	0	0	0	0
comp1026828_c0_seq1	414	0	0	0	0	0	0	0	0	0	0	0	1.01	0.96	0	0	0	0	0
comp1026833_c0_seq1	242	0	0	1.06	0	0	0	0	0	0	0	0	0	0	0	0	0	0	0
comp1026835_c0_seq1	213	0	1.18	0	0	1.36	0	0	0	0	0	0	0	0	0	0	0	0	0
comp1026836_c0_seq1	509	0	0	0	0	0	0	0	0	0	0	0	2.4	0	0	0	0	0	0
comp1026841_c0_seq1	216	0	0	0	0	0	1.28	0	0	0	0	0	2.23	0	0	0	0	0	0
comp1026859_c0_seq1	203	1.82	0	0	0	0	0	0	0	0	0	1.32	0	0	0	0	0	0	0
comp1026863_c0_seq1	250	0	0	0	0	0	0	0	0	0	0	0	2.78	0	0	0	0	0	0
comp1026874_c0_seq1	238	0	0	0	0.85	1.19	0	1.03	0	0	0	0	0	0	0	0	0	0	0
comp1026884_c0_seq1	226	0	0	0	0	0	0	0	0	1.25	2.53	0	0	0	0	0	0	0	0
comp1026888_c0_seq1	236	0	2.07	1.09	0.86	0	0	0	0	0	0	0	0	0	0	0	0	0	0
comp1026893_c0_seq1	235	0	0	0	0	0	0	0	0	0	0	0	2	0	0	0	0	0	0
comp1026916_c0_seq1	339	0	0	0	0	0	0	0	0	0	0	0	2.56	0	0	0	0	0	0
comp1026920_c0_seq1	280	0	0	0	0	0	0	0	0.79	0	1.96	0	0	0	0	0	0	0	0
comp1026921_c0_seq1	433	0	0	0.53	0.43	1.2	0.57	0	0.48	0	0.6	0	0	0	0	0	0	0	1.35
comp1026924_c0_seq1	257	0	0	0	0	0	0	0	0	0	0	0	3.58	0	0	0	0	0	0
comp1026933_c0_seq1	219	0	0	0	0.94	0	0	0	1.07	0	0	0	0	0	0.99	0	0	0	0
comp1026937_c0_seq1	239	0	1.02	0	0	2.37	0	0	0	1.16	0	0	0	0	0	0	0	0	0
comp1026939_c0_seq1	260	0	0	0	0.76	0	0	0	0	0	0	0.98	0	2.46	0	0	0	0	0
comp1026947_c0_seq1	235	0	0	1.1	0	0	0	0	0	0	0	0	0	0	0	0	0	0	0
comp1026967_c0_seq1	529	0	0	0	0	0	0	0	0	0	0	0	1.54	1.1	0	0	0	0	0
comp102697_c0_seq1	407	0.8	7	2.28	0	1.93	3.04	1.66	4.64	4.43	6.41	2.91	2.07	2.93	1.44	7.31	0	3.66	1.45
comp1026977_c0_seq1	263	0	0.9	0.96	0	0	0	0.91	0	0	0	0	0	0	0	0	0	1.72	0
comp1026991_c0_seq1	366	0.9	0	0.64	0	0	0	0	0.58	0	0	0	0	0.55	0	0	0	0	0
comp1026993_c0_seq1	295	0	0	0	0	0	0	0	0	0.91	1.84	0	0	0	0	0	0	0	0
comp1027_c0_seq1	592	0	0	0	0.3	0	0.4	0	0	0	0	0	17.62	0.32	0	0	0.82	0	0
comp1027_c1_seq1	320	0	0	0	0	0	0	0	0	0	0	0	13.69	0	0	0	0	0	0
comp1027030_c0_seq1	202	0	0	0	0	0	0	0	0	0	0	0	0	0	0	0	0	0	0
comp1027046_c0_seq1	259	0	0	0	0	0	0	0	0	1.06	0	0	0	0.83	0	0	0	0	0
comp1027048_c0_seq1	221	0	0	0	0	0	0	0	0	0	0	0	3.25	0	0	0	0	0	0
comp1027058_c0_seq1	312	0	0	0	0	0	0	0	0	1.71	0	0	0.71	0	0	0	0	0	0
comp1027092_c0_seq1	290	0	0	0	0	0	0	0	0	0	0	0	3.08	0	0	0	0	0	0
comp1027109_c0_seq1	227	0	0	0	0	0	0	0	0	2.48	0	1.15	0	0	0.95	0	0	0	0
comp1027115_c0_seq1	308	0	0	0	0	0	0	0	0	0	0	0	2.15	0	0	0	0	0	0
comp1027116_c0_seq1	223	0	0	0	0	0	0	0	0	0	0	0	2.14	0	0	0	0	0	0
comp1027140_c0_seq1	201	0	0	0	1.04	0	0	0	0	0	0	0	1.23	0	0	0	0	0	0
comp1027142_c0_seq1	530	0	0.4	0.42	0	0	0	0	0.38	0	0.48	0	0.38	0	0.36	0	0	0	0
comp1027145_c0_seq1	367	0	0	0	0	0	0	0	0	0	0	0	2.33	0	0	0	0	0	0
comp1027147_c0_seq1	249	1.41	0	0	0.8	0	0	0	0	0	0	0	0.93	0	0	0	0	0	0
comp1027164_c0_seq1	248	0	0	0	0	0	0	0.98	0	0	0	0	0.94	0	0	0	0	0	0
comp1027173_c0_seq1	382	0	0	0	0	0	0	0	0	0	0	0	1.67	0	0	0	0	0	0
comp1027176_c0_seq1	341	0.97	0	0	0	0	0	1.35	0	0	0.78	0	0	0	0	0	0	0	0
comp1027184_c0_seq1	216	0	0	0	0	0	0	0	0	0	0	0	0	0	0	0	0	0	0
comp1027186_c0_seq1	356	0	0	0	0	0	0	0	0	0	0.74	0	0.6	0	0	0	0	0	0
comp1027197_c0_seq1	395	0	0	0	0	0	0	0	0	0	0	0	1.6	0	0	0	0	0	0
comp1027198_c0_seq1	233	0	0	0	0	0	0	0	0	0	0	0	4.05	0	0	0	0	0	0
comp1027203_c0_seq1	266	0	0	0	0	0	0	0	0	0	0	0	2.57	0	0	0	0	0	0
comp1027204_c0_seq1	237	0	0	0	0	0	0	0	0	0	0	0	1.98	0	0	0	0	0	0
comp1027217_c0_seq1	583	0	0	0	0	0	0	0	0	0	0	0	3.45	0	0	0	0	0	0
comp1027220_c0_seq1	350	0	0	0	0	0	0	0	0	0	0	0	3.69	0	0	0	0	0	0
comp1027224_c0_seq1	211	0	0	0	0	0	2.63	0	0	0	0	0	0	0	0	0	0	0	0
comp1027229_c0_seq1	256	0	0	0	0	0	0	0	0	0	2.18	0	0	0	0	0	0	0	0
comp1027232_c0_seq1	311	0	0	0	0	0	0	0	0	0	0	0	2.13	0	0	0	0	0	0
comp1027234_c0_seq1	300	0	0	0	0.64	0	0	0	0	0	0	0	2.22	0	0	0	0	0	0
comp1027255_c0_seq1	329	0	0	0	0.58	0	0.77	0	0.66	1.61	0	0	0	0	0	0	0	0	0
comp1027258_c0_seq1	310	0	0	0	0	0	0	0	0	0	0	0	0	0	0	0	0	0	0
comp1027264_c0_seq1	203	0	0	0	1.03	0	0	0	0	0	0	1.32	0	0	0	0	0	0	0
comp1027279_c0_seq1	349	0	0	0	0	0	0	0	0	0	0	0	2.47	0	0	0	0	0	0
comp1027286_c0_seq1	259	0	0	1.95	0	0	0	0	0.87	0	0	0	0	0.83	0	0	0	0	0
comp1027299_c0_seq1	253	0	0	0	0	0	0	0	0	0	0	0	2.74	0	0	0	0	0	0
comp1027306_c0_seq1	262	0	0	0	0	0	0	0	0	0	0	0	0.87	0	1.59	0	0	0	0
comp102731_c0_seq1	1223	3.67	5.39	2.07	0.84	5.96	3.92	2.71	8.88	3.73	3.97	4.47	1.72	0.15	0.15	1.93	0	1.13	0.75
comp1027310_c0_seq1	231	0	0	0	0	0	0	0	1	0	0	0	2.05	0	0	0	0	0	0
comp1027316_c0_seq1	443	0	0	0.52	0	0.58	0	0	0.47	0	0	0	0	0.44	0.44	0	0	0	0
comp1027353_c0_seq1	260	0	0	0	0	0	0	0	0	0	0	0	2.65	0	0	0	0	0	0
comp1027364_c0_seq1	274	0	0	0	0	0	0	0	0	0	0	0	2.48	0	0	0	0	0	0
comp1027371_c0_seq1	495	0	0	0	0	0	0	0	0	0	0	0	1.65	0	0	0	0	0	0
comp1027381_c0_seq1	313	0	0	0	0	0	0	0	0	0	0	0	3.51	0	0	0	0	0	0
comp1027399_c0_seq1	222	0	0	0	0.92	0	0	0	0	0	1.29	0	0	0	0	0	0	0	0
comp1027402_c0_seq1	447	0	0	0	0	0	0	0	0	0	0	0	2.78	0	0	0	0	0	0
comp1027417_c0_seq1	330	0	0	0	0	0	0	0	0	0	0	0	2.64	0	0	0	0	0	0
comp1027421_c0_seq1	281	0	0	0	0	0	0	0	0	0	0	0	2.4	0	0	0	0	0	0
comp1027427_c0_seq1	209	0	0	0	0	0	0	0	0	0	2.78	0	0	0	0	0	0	0	0
comp1027429_c0_seq1	208	0	0	0	0	0	0	0	0	0	1.4	0	0	0	0	0	0	0	0
comp1027430_c0_seq1	242	0	1	1.06	0	0	0	0	0	0	0	0	0	0.9	0	0	0	0	0
comp1027431_c0_seq1	382	0	0.58	0.61	0	0	0	0	0.55	0	0.69	0	0	0	0	0	0.66	0.56	0
comp1027446_c0_seq1	234	0	0	0	0	1.21	0	0	0	0	0	0	1.01	0	0	0	0	0	0
comp1027450_c0_seq1	282	0	0	0	0	0	0	0	0	0	0	0	1.6	0	0	0	0	0	0
comp1027467_c0_seq1	423	0	0	0	0	0	0.58	0	0	0	0	0.56	2.47	0	0	0	0	0	0
comp1027470_c0_seq1	334	0	0	0	0	0	0	0	0	0	0	0	1.3	0	0	0	0	0	0
comp1027471_c0_seq1	301	0	0	0	0	0	0	0	0	0	0	0	4.42	0	0	0	0	0	0
comp1027474_c0_seq1	235	0	0	0	0	0	0	0	0	0	0	0	4.01	0	0	0	0	0	0
comp1027490_c0_seq1	224	0	0	0	0	0	0	0	0	0	0	0	2.13	0	1.92	0	0	0	0
comp1027499_c0_seq1	343	0	0	0	0	0	0	0	0	0	0	0	1.26	0	0	0	0	0	0
comp1027508_c0_seq1	236	0	0	1.09	0	0	0	1.04	0	0	0	0	0	0	0	0	0	0	0
comp1027528_c0_seq1	541	0	0	0	0	0.47	0	0	0	0	0	0	3	0	0	0	0	0	0
comp1027530_c0_seq1	339	0	0	0	0	0	0	0	0	0	0	0	2.56	0	0	0	0	0	0
comp1027547_c0_seq1	256	0	0	0	0	0	0	0	0	0	0	0	0.9	0	0	0	0	0	0
comp1027560_c0_seq1	662	0	0	0	0	0	0	0	0.3	0	0	0	2.1	0	0	0	0	0	0
comp1027563_c0_seq1	502	0	0	0	0	0	0	0	0	0	0	0	2.44	0	0	0	0	0	0
comp1027583_c0_seq1	305	0	0	0	0	0	0	0	1.43	0.88	1.78	0	0	0	0	0	0	0	0
comp1027622_c0_seq1	483	0	0	0	0	0	0	0	0	0	0	0	2.55	0	0	0	0	0	0
comp1027624_c0_seq1	522	0	0.41	0.43	0	0	0	0.42	1.17	0	0.49	0	0	0	0	0	0	0	0
comp1027626_c0_seq1	228	0	0	0	0	0	0	0	0	0	0	0	0	0	0	0	0	0	0
comp1027629_c0_seq1	285	0	0	0	0	0	0	0.83	0	1.89	0.96	0	0	0	0	0	0	0	0
comp1027633_c0_seq1	283	0	0	0	0.69	0	0	0.84	0	0	0	0	0	0	0	0	0	0	0
comp1027648_c0_seq1	437	0	0	0	0	0	0	0	0	0	0	0	0.48	0.45	0	0	0	0	0
comp1027649_c0_seq1	373	0	0	0.63	0	0	0	0	0	0	1.41	0	0	0	0.53	0	0	0	0
comp1027650_c0_seq1	369	0	0	1.91	0	0	0	0	0	0	0	0	0	0	0.54	0	0	0	0
comp1027669_c0_seq1	499	0	0	0	0	0	0	0	0	0	0	0	2.87	0	0	0	0	0	0
comp1027676_c0_seq1	264	0	0	0	0.75	0	0	0	0.85	0	0	0	1.73	0	0	0	0	0	0
comp1027678_c0_seq1	448	0	0.48	0.51	0	0.58	0.55	0.5	0	0.57	0	0	0	0	0	0	0	0	0
comp1027686_c0_seq1	565	0	0	0	0	0	0	0	0	0	0	0	0	1.7	2.01	0	0	0	0
comp1027688_c0_seq1	324	0	0.7	0	0	0	0	0.72	0.67	0	0.83	0	0	0	0	0	0	0.68	0
comp1027691_c0_seq1	559	0	0	0	0	0	0	0	0	0	0	0	2.17	0	0	0	0	0	0
comp10277_c0_seq1	457	0	0	0	0	0	0.53	0	0.45	0	0.56	1.02	0.9	1.29	0	0.92	0	0	0
comp1027701_c0_seq1	390	0	0	0	0	0	0	0	0	0	0	0	2.17	0	0	0	0	0	0
comp1027715_c0_seq1	331	0	0	0	0	0	0	0	0	0	0	0	3.94	0	0	0	0	0	0
comp1027718_c0_seq1	205	0	0	1.31	0	0	0	0	1.16	0	1.42	0	0	0	0	0	0	0	0
comp1027729_c0_seq1	314	1.07	0	0	0	0.86	0	0	0	0	0	1.56	0	0	0	0	0	0	0.65
comp1027731_c0_seq1	636	0	0.33	0.35	0	1.18	0.37	0	0.63	0	0	0	0	0.6	0	0	0	0	0.59
comp1027734_c0_seq1	201	0	0	0	0	0	0	0	0	0	0	0	3.68	0	0	0	1.41	0	0
comp1027736_c0_seq1	343	0	0.66	2.08	0	0	0	0	0	0	0	0	0	0	0	0	0	0	0
comp1027741_c0_seq1	210	0	0	0	0	0	0	0	0	0	0	0	4.63	0	0	0	0	0	0
comp1027748_c0_seq1	435	2.21	0.5	0	0	0	0	0	0	1.18	1.19	0	0	0	0	0	0	0	0
comp1027765_c0_seq1	215	1.69	0	0	0	0	2.57	0	0	0	0	0	0	0	0	1.1	0	0	0
comp1027772_c0_seq1	378	0	0	0	0	0	0	0	0	0	0	0	2.25	0	0	0	0	0	0
comp1027793_c0_seq1	235	0	0	0	0	0	0	0	0	0	0	0	1	0	0	0	0	0	0
comp1027798_c0_seq1	262	0	0	0	0	0	0	0	0	0	0	0	3.49	0	0	0	0	0	0
comp10278_c0_seq1	217	0	0	2.43	0	0	0	0	0	0	0	0	0	0	0	0	0	0	0
comp1027823_c0_seq1	284	0	0	0	0	0	0	0	0	0	0	0	0	0	0	0	0	0	0.73
comp1027829_c0_seq1	245	0	0	0	0	0	0	0	0	0	2.29	0	0.95	0	0	0	0	0	0
comp1027837_c0_seq1	294	0	0	0	0	0	0	0	0	0	0	0	3.03	0	0	0	0	0	0
comp1027844_c0_seq1	229	0	0	0	0	0	0	0	1.01	2.45	0	1.14	0	0	0	0	0	0	0
comp1027852_c0_seq1	222	0	0	0	0	0	0	0	0	0	0	0	3.23	0	0	0	0	0	0
comp1027867_c0_seq1	291	0	0	0	1.34	0	0	0.81	0.76	0	0	0	0	0	0	0	0	0	0
comp1027869_c0_seq1	250	0	0	0	0	0	0	0	0	0	0	0	1.85	0	0	0	0	0	0
comp1027873_c0_seq1	279	0	0	0	0	0	0	0	0	0	0	0	3.23	0	0	0	0	0	0
comp1027880_c0_seq1	298	1.14	0	0	0.65	0	0	0	0	0	0.91	0	0	0	0	0	0	0	0
comp1027882_c0_seq1	252	0	0	0	0	0	0	0	0	0	0	2.03	0.92	0	0	0	0	0	0
comp1027885_c0_seq1	279	0	0	0	0	0	0.94	0	0	0	0	0	0.81	0.76	0	0	0	0	0
comp1027898_c0_seq1	230	0	0	0	1.77	0	0	0	0	0	0	0	0	0	0	0	0	0	0
comp1027899_c0_seq1	424	0.76	0	0	0.44	0.61	0	0	0	0	0	0.56	0	0	0.46	0	0	0	0
comp10279_c0_seq1	333	0	0	0	0	0	0	0.69	0	0	2.41	0	0	0.61	0	0	0	0	0
comp1027915_c0_seq1	251	0	0	0	0	1.12	0	0	0	0	0	0	2.76	0	0	0	0	0	0
comp1027922_c0_seq1	375	0	0	0	0	0.7	0.67	0	0	0	1.4	0	0	0.54	0	0	0	0	0
comp1027932_c0_seq1	363	0	0	0	0	0	0	0	0	0	0	0	3.54	0	0	0	0	0	0
comp1027933_c0_seq1	458	0	0	0	0	0	0	0	0	0	0	0	3.16	0	0	0	0	0	0
comp1027947_c0_seq1	317	0	0	0	0	0	0	0	0	0	0	0	1.38	0.65	0.64	0	0	0	0
comp1027976_c0_seq1	351	0	0	0	0	0	0	0	0	0	0	0	2.45	0	0	0	0	0	0
comp1027990_c0_seq1	767	0	0	0	0	0	0	0	0	0	0	0	2.56	0	0	0	0	0	0
comp1027998_c0_seq1	217	0	0	0	0	0	0	0	0	0	0	0	3.33	0	0	0	0	0	0
comp1028_c0_seq1	274	0	0	0	0	0	0	0	0	0	0	0	14.05	0	0	0	0	0	0
comp1028_c1_seq1	475	0	0	0	0	0	0	0.46	0	0	0	0	9.53	0	0	0	0.52	0	0
comp1028007_c0_seq1	232	1.54	0	0	0	0	0	0	0.99	0	0	0	0	0	0	0	0	0	0
comp1028013_c0_seq1	202	0	0	0	0	0	0	0	0	0	0	0	2.44	0	0	0	0	0	0
comp1028031_c0_seq1	201	0	0	0	0	0	0	0	0	0	0	0	3.68	0	0	0	0	0	0
comp1028032_c0_seq1	375	0	0	0	0	0	0	0	0	0	0	0	2.84	0	0	0	0	0	0
comp1028037_c0_seq1	284	0	0	0	0	0	0	0	0	0.95	0	0.88	0.79	0	0	0	0	0	0
comp1028039_c0_seq1	382	0	0	0	0	0	0	1.19	0	0	0.69	0.62	0	0	0	0	0	0	0
comp1028047_c0_seq1	310	0	0	1.57	0	0	0	0.75	0	0	0	0	0	0.67	0	0	0	0	1.32
comp1028048_c0_seq1	376	0	0	0	0	0	0	0	0	0	0	0	2.83	0	0	0	0	0	0
comp1028081_c0_seq1	225	0	0	0	0	0	0	0	0	0	0	0	3.18	0	0	0	0	0	0
comp1028083_c0_seq1	459	0	0	0	0	0	0	0	0	0.55	0.56	0.51	0.45	0	0.42	0	0	0	0
comp1028090_c0_seq1	248	0	0	1.03	0	2.27	0	0	0	0	0	0	0	0	0	0	0	0	0
comp1028095_c0_seq1	301	0	0	0	0	0	0	0	0	0	0	0	3.68	0	0	0	0	0	0
comp10281_c0_seq1	365	0	0	0	0	0	0	0	0	0	0	0	1.17	0.55	0	0	0	0	0
comp1028138_c0_seq1	843	0	0	0	0	0	0	0	0	0	0	0	3	0	0	0	0	0	0
comp1028152_c0_seq1	360	0	0	0	0	0	0	0	0	0.73	2.21	0	0	0	0	0	0	0	0
comp1028157_c0_seq1	439	0	0	0	0	0	0	0	0	0	0	0	2.84	0	0	0	0	0	0
comp1028161_c0_seq1	224	0	0	0	0	1.28	1.22	0	0	0	0	0	1.06	0	0.96	0	0	0	0
comp1028168_c0_seq1	404	0	0	0	0	0	0	0	0	0	0	0	2.6	0	0	0	0	0	0
comp1028177_c0_seq1	323	1.04	0	0	0	0	0	0	0.67	0.82	0.83	0	0	0	0	0	0	0	0.63
comp1028197_c0_seq1	397	0	0	0	0	0	0	0	0.53	0	0.66	0	0	0	0	0	0	0	0
comp1028198_c0_seq1	450	0	0	0.51	0	0	0	0	0.46	0.57	0.57	1.04	0	0	0	0	0	0	0
comp10282_c0_seq1	627	0	0	0.35	0.28	0.4	0	0.69	0	0	0.4	0	0.32	0.61	0.6	0.33	0	0	0
comp102821_c0_seq1	220	0	2.26	1.2	0	1.31	1.25	1.14	2.12	0	1.3	1.2	1.09	3.02	0.98	1.07	1.26	3.2	3.96
comp1028216_c0_seq1	228	0	0	0	0	0	0	0	0	1.23	0	2.29	1.04	0	0	0	0	0	0
comp1028217_c0_seq1	385	0	0	1.21	0	0	0	0.59	0	0	0	0	0	0	0.51	0	0	0	0
comp1028224_c0_seq1	227	0	0	0	0	0	1.2	0	0	0	0	0	0	0	0	0	0	0	0
comp1028229_c0_seq1	224	0	0	0	0	0	0	0	0	0	0	0	3.19	0	0	0	0	0	0
comp1028232_c0_seq1	237	0	0	0	0	0	0	1.04	0	0	0	0	0.99	1.84	0	0	1.15	0	0
comp1028234_c0_seq1	241	0	0	0	0.84	1.17	0	0	0	0	1.17	0	0	0	0	0	0	0	0
comp1028241_c0_seq1	322	0	0	0	0.59	0	0	0	0	0	0	0	1.36	0	0	0	1.61	0	444.68
comp1028244_c0_seq1	283	0	0	0	0.69	0	0	0	0.78	0	0.97	0	0	0	0	0	0	0.79	0
comp1028246_c0_seq1	257	0	0	0	0	0	0	0	0	0	0	0	2.68	0	0	0	0	0	0
comp1028247_c0_seq1	555	0	0	0.8	0	0	0	0	0	0	0.46	0.41	0.36	0.35	0	0	0	0	0
comp1028250_c0_seq1	286	0	0	0	0	0	0	0	0	0	0	0	2.35	0	0	0	0	0	0
comp1028252_c0_seq1	442	0	0	0	0	0	0	0	0	0	0	0	3.29	0	0	0	0	0	0
comp1028261_c0_seq1	255	0	0.94	0	0	0	0	0.95	0	0	0	0	0	1.68	0	0	0	0	0
comp1028274_c0_seq1	378	0	0	0	0	0	0	0	0	0	0	0	2.81	0	0	0	0	0	0
comp1028280_c0_seq1	257	0	0	0	0	0	0	0	0	0	0	0	1.79	0	0	0	0	0	0
comp1028292_c0_seq1	336	0	0	0	0	0	0	0	0.64	0.78	0.79	0.72	0	0	0	0	0	0	0
comp1028297_c0_seq1	307	0	0.75	0	0	0	0	0	0.71	0	0	1.6	0	0	0	0	0	0	0
comp10283_c0_seq1	2410	0	0	0	0	0	0.09	0	0.08	0	0	0	11.9	0.07	0	0	0	0	0
comp1028304_c0_seq1	331	0	0.68	0	0	0	0	0	0.65	0.8	0	0	0	0	0	0	0	0	0
comp1028313_c0_seq1	285	0	0	0	0.68	0	0	0.83	0	0	0	1.75	0	0	0	0	0	0	0
comp1028316_c0_seq1	261	0	0	0	0	0	0	0	0	0	0	0	3.51	0	0	0	0	0	0
comp1028317_c0_seq1	270	0	0	0	0.73	0	0	0	0	0	1.02	0.93	0	0	0	0	0	0	0
comp1028331_c0_seq1	300	0	0	0	0	0	0	0	0	0	0	0	3.7	0	0	0	0	0	0
comp1028333_c0_seq1	686	0	0	0.32	0	0.36	0	0	0.29	0	0.36	0.66	0.29	0.28	0	0.59	0.35	0.3	1.37
comp1028345_c0_seq1	378	0	0	1.86	0	1.39	0	0	0	0	0	0	0	0	0	0	0.67	0	0
comp1028358_c0_seq1	234	0	1.04	0	0	0	0	0	0	0	0	0	0	0	0	0	0	0	0
comp1028364_c0_seq1	301	0	0	0	0	0	0	0	0	0	0	0	1.47	0	0	0	0	0	0
comp1028365_c0_seq1	220	0	0	0	0	0	0	0	0	0	0	0	3.27	0	0.98	0	0	0	0
comp102837_c0_seq1	247	0	1.9	0	0	0	1.08	0	0	0	0	0	24.93	0	0	0	0	0.93	0
comp1028374_c0_seq1	351	0	0	0	0	0	0	0	0	0.75	0.76	1.37	0.61	0.58	0	0	0	0	0
comp1028375_c0_seq1	314	0	0	0	0	0	0	0.74	0	0	0.86	0.78	0	0	0.64	0	0	0	0
comp1028378_c0_seq1	547	0	0	0	0	0	0	0	0	0	0	0	3.33	0	0	0	0	0	0
comp1028386_c0_seq1	263	0	0	0	0	0	0	0	0	0	0	0	2.61	0	0	0	0	0	0
comp1028395_c0_seq1	217	0	0	0	0	0	0	0	0	0	0	0	2.22	1.02	0	0	0	0	0
comp1028400_c0_seq1	637	0.49	0	0	0.56	0	0	0	0.32	0	1.18	0.36	0.63	0	0	0	0	0	0
comp1028407_c0_seq1	270	1.28	0	0	0.73	0	0	0	0	0	0	0.93	0.84	0	0	0	0	0	0
comp1028428_c0_seq1	238	0	0	0	1.7	0	0	0	0	0	0	0	0	0	0	0	0	0	0
comp1028430_c0_seq1	422	0	0	0	0	0	0	0	0	0	0	0	1.98	0	0	0	0	0	0
comp1028445_c0_seq1	532	0	0	0	0	0	0	0	0	0	0	0	3.05	0	0	0	0	0	0
comp1028452_c0_seq1	400	0	0	0	0	0	0	0	0.53	0	0	0	3.16	0	0	0	0	0	0
comp1028458_c0_seq1	220	0	0	0	0	0	0	0	0	0	0	0	4.36	0	0	0	0	0	0
comp1028459_c0_seq1	297	0	0	0	0	0	0	0	0	0	0	0	1.5	0.7	0	0	0	0	0
comp1028463_c0_seq1	292	0	0	0	0	0	0	0	0	0	1.87	0	0.76	0	0	0	0	0	0
comp1028475_c0_seq1	224	0	0	0	0	0	0	0	0	1.26	0	1.17	0	0	0	0	0	0	0
comp1028493_c0_seq1	315	0	0.73	0	0	0.86	0	0	0	0	0	0	0.7	0	0	0	0	0	0
comp1028497_c0_seq1	202	0	0	0	0	0	2.78	0	0	1.43	0	0	0	0	0	0	0	0	0
comp10285_c0_seq1	277	0	0	0	0	0	0	0	0	0	0	0	0	0	0	0	0	0	0
comp10285_c0_seq2	301	0	0	0	2.57	0	0	0.78	0	0	0	0	2.21	0.69	0	0	0	0	0
comp1028513_c0_seq1	335	0	0.67	0	0	0.8	0	0	0.64	0.79	0	0	0.65	0	0	0	0	0	0
comp1028515_c0_seq1	301	0	0	0	0	0	0	0	0	0	0	0	2.95	0	0.68	0	0	0	0
comp1028520_c0_seq1	391	0	0	0.6	0.48	0	0	0.58	0	0	0.67	0.61	0	0	0	0	0	0	0
comp1028522_c0_seq1	238	0	0	2.16	0	0	0	0	0	0	1.19	0	0	0	0.89	0	0	0	0
comp1028523_c0_seq1	405	0	0	0	0	0	0	0	0	0	0	0	3.63	0	0	0	0	0	0
comp1028524_c0_seq1	220	1.64	0	0	0	1.31	1.25	0	0	0	0	0	0	0	0	0	0	0	0
comp1028544_c0_seq1	384	0	0.58	0	0	0	0	0	0	0	0.68	0.62	0	0	0	0	0	0	0
comp1028563_c0_seq1	201	0	0	0	1.04	0	0	0	0	0	0	0	0	0	0	0	0	0	0
comp1028569_c0_seq1	217	0	2.3	2.43	0	0	0	0	0	0	0	0	0	0	0	0	0	2.17	0
comp1028574_c0_seq1	430	1.5	1.01	0	0	0	0.57	0	0	0	0	0	0	0	0	0	0	0	0
comp1028578_c0_seq1	202	0	0	0	0	0	0	0	1.18	1.43	0	0	0	0	0	0	0	0	0
comp1028581_c0_seq1	217	0	0	0	0	0	0	0	0	0	0	0	2.22	0	0	0	0	0	0
comp1028582_c0_seq1	336	0	0	0	0.57	0	0	0	0	0	1.59	0.72	0	0.61	0	0	0	0	0
comp1028585_c0_seq1	226	0	0	0	0.9	0	0	0	0	0	1.26	0	0	0	0	0	0	0	0
comp1028587_c0_seq1	234	0	0	0	0	0	0	0	0	1.19	0	0	0	0	0	0	0	0	0
comp1028589_c0_seq1	272	0	0	0	0	0	0.97	0	0	0	0	0	1.67	0	0	0	0	0	0
comp1028611_c0_seq1	304	1.11	0	0.8	0.63	0	0	0	0	0	0	0	0	0	0	0	0	0	0
comp1028614_c0_seq1	204	0	0	0	0	0	0	0	1.16	0	0	0	1.2	1.11	0	0	0	0	0
comp1028622_c0_seq1	358	0	0	0	0	0	0	0	0	0	0.74	0	0	0	0	0	0	0	0
comp1028627_c0_seq1	259	1.34	0	0	0	0	2.05	0	0	0	0	0	0	0	0	0	0	0	0
comp1028628_c0_seq1	514	0	0.41	0	0	0	0	1.28	0	0	0	0	0.4	0.38	0	0	0	0	0
comp1028631_c0_seq1	347	0	0	0	0	0	0	0	0	0	0	0	3.73	0	0	0	0	0	0
comp1028632_c0_seq1	250	0	0	0	0	0	0	0	0	0	0	0	1.85	0	1.68	0	0	0	0
comp1028641_c0_seq1	213	0	0	0	0	0	0	0	0	0	0	0	3.41	0	0	0	0	0	0
comp1028649_c0_seq1	419	0	0	0	0	0	0	0	0	0	0	0	3	0	0	0	0	0	0
comp1028653_c0_seq1	299	0	0	0	0	0	0	0	0	0	0	0	2.97	0	0	0	0	0	0
comp1028654_c0_seq1	534	0	0	0	0	0	0	0	0	0	0	0	2.66	0	0	0	0	0	0
comp1028656_c0_seq1	438	0	0	0	0	0	0	0	0	0	0	0	2.85	0	0	0	0	0	0
comp1028677_c0_seq1	292	0	0	0	0	0	0	0	0	0	0	0	3.06	0	0	0	0	0	0
comp1028678_c0_seq1	229	1.56	1.07	0	0	0	0	0	0	0	0	0	0	0	0.94	0	0	0	0
comp1028687_c0_seq1	301	0	0	0	0.64	0	0	0	1.45	0	0	0	0	0	0	0	0	0	0
comp1028706_c0_seq1	287	0	0	0	0	0	0	0	0.77	0.94	0	0	0.78	0	0	0	0	0	0
comp1028717_c0_seq1	360	0	0	0	0.52	0	0	0.63	0	0	0	0	1.79	0	0	0	0	0	0
comp102872_c0_seq1	517	4.27	6.99	4.35	1.05	6.91	8.38	3.39	3.16	2.43	0.99	1.78	3.15	2.25	0	2.41	1.42	1.21	1.48
comp1028723_c0_seq1	408	0	0	0	0	0	0	0	0	0	0	0	1.54	0	0	0	0	0	0
comp1028730_c0_seq1	454	0	0	0	0	0	0	0	0	0	0	0	2.28	0	0	0	0	0	0
comp1028738_c0_seq1	360	0	0	0	0	0	0	0	0	0	0	0	2.38	0	0	0	0	0	0
comp1028741_c0_seq1	430	0	0	0	0	0	0	0	0	0	0	0	2.91	0	0	0	0	0	0
comp1028747_c0_seq1	231	0	0	0	0.88	0	0	0	0	0	0	0	0	0	0	0	0	0	0
comp1028751_c0_seq1	499	0	0	0	0	0	0	0	0	0	0	0	3.28	0	0	0	0	0	0
comp1028752_c0_seq1	225	0	0	0	0	0	0	0	0	0	0	0	3.18	0	0	0	0	0	0
comp1028783_c0_seq1	316	0	0.72	0	0	0	0	0.74	0.69	0	0	0.78	0	0	0	0	0	0	0
comp1028789_c0_seq1	237	0	0	0	0	0	0	0	0	0	0	0	0	0	0.9	0	0	0	0
comp1028790_c0_seq1	496	0	0	0	0	0	0	0	0	0	0	0	3.3	0	0	0	0	0	0
comp10288_c0_seq1	611	0	0	0	0.29	0	0	0	2.64	0	0	0	0.65	0	0	0	0	0	0
comp1028804_c0_seq1	243	0	1	0	0	0	0	0	0	0	1.16	0	0	0	0	0	0	0	0
comp1028812_c0_seq1	240	0	0	0	0	0	0	0	0	0	0	0	3.9	0	0	0	0	0	0
comp1028831_c0_seq1	224	0	0	0	0	0	0	0	0	0	0	0	0	0	0	0	0	0	0
comp1028848_c0_seq1	337	0	0	2.13	0	0	0	0.68	0	0	0	0	0.64	0	0	0	0	0	0
comp1028858_c0_seq1	218	0	0	0	0	0	0	0	0	0	0	0	0	1.02	0.99	0	0	0	0
comp1028864_c0_seq1	312	0	0	0	0.62	0	0	0	1.39	0.85	0	0	0	0	0.65	0	0	0	1.96
comp1028878_c0_seq1	206	0	0	0	0	0	0	0	0	1.39	1.41	0	0	0	0	0	0	0	0
comp1028879_c0_seq1	203	0	0	0	0	0	0	0	0	0	0	0	3.63	0	0	0	0	0	0
comp10289_c0_seq1	622	0	0	0	0	0	0	0	0	0	0	0	4.49	0.31	0	0	0	0	0
comp1028903_c0_seq1	209	0	0	0	0	0	1.33	0	0	0	0	0	0	1.07	0	0	0	0	0
comp1028907_c0_seq1	513	0	0	0	0	0	0	0	0	0	0	0	2.78	0	0	0	0	0	0
comp1028909_c0_seq1	502	0	0	0	0	0	0	0	0	0	0	0	2.44	0	0	0	0	0	0
comp1028910_c0_seq1	290	0	0	0	0	0	0	0	0	0	0	0	3.08	0	0	0	0	0	0
comp1028940_c0_seq1	557	0	0	0	0	0	0	0	0	0	0	0	2.9	0	0	0	0	0	0
comp102896_c0_seq1	253	0	0	0	0	0	0	0	0	2.18	0	0	0.91	9.34	19.93	0	0	0	0
comp1028962_c0_seq1	373	0	0	0	0.5	0	0	0	0	0	0	0	1.14	0	0.53	0	0	0	0
comp1028970_c0_seq1	396	0	0	0	0	0	0	0	0	1.3	0.66	1.2	0.53	0.5	0	0	0	0	0
comp1028973_c0_seq1	290	0	0	0	0	0	0	0	0	0	0	0	3.08	0	0	0	0	0	0
comp1028980_c0_seq1	234	0	0	0	0	2.43	0	0	0	0	0	0	0	0	0	0.99	0	0	0
comp10290_c0_seq1	203	0	0	0	0	0	0	0	0	0	0	0	0	0	0	0	0	0	0
comp1029016_c0_seq1	212	0	0	0	0	1.37	0	0	1.11	0	0	1.25	0	0	0	0	0	0	1.04
comp1029025_c0_seq1	265	0	0	0	0	0	0	0	0	0	0	0	2.58	0	0	0	0	0	0
comp1029026_c0_seq1	511	0	0	0	0	0	0	0	0	0	0	0	2.79	0	0	0	0	0	0
comp1029041_c0_seq1	236	0	0	0	0	1.2	1.15	0	0	0	0	0	0	0.92	1.81	0	0	0	0
comp1029042_c0_seq1	289	1.18	0.8	0.85	0.67	0	0	0	0	0	0	0	0	0	0	0	0	0	0
comp1029052_c0_seq1	246	0	0	0	0	0	0	0	0	0	0	0	2.84	0	0	0	0	0	0
comp1029059_c0_seq1	488	0	0.44	0.46	0	0.53	0	0	0	0	0	0.48	0.42	0	0.39	0	0	0.86	0
comp1029065_c0_seq1	472	0.67	0.46	0	0.39	0	0.51	0.47	0	0	0	0.49	0	0	0	0	0	0	0
comp1029066_c0_seq1	490	0.32	0	0	0.19	0	0	0	0	0.52	0	0	0	0	0.59	0	0	0	0
comp1029066_c0_seq2	490	0.32	0	0	0.19	0	0	0	0	0.52	0	0	0	0	0.59	0	0	0	0
comp1029073_c0_seq1	205	1.79	0	0	0	0	0	0	0	0	0	0	0	0	0	0	0	0	0
comp1029096_c0_seq1	451	0	0	0	0	0	0	0	0	0	0	0	2.3	0	0	0	0	0	0
comp1029098_c0_seq1	276	0	0	0	0	0	0	0	0	0	0	0	3.28	0	0	0	0	0	0
comp1029102_c0_seq1	227	0	0	1.15	0	0	0	0	0	0	1.26	1.15	0	0	0	0	0	0	0
comp1029105_c0_seq1	335	0	0	0	0	0	0	0	0	0	0	0	2.59	0	0	0	0	0	0
comp1029106_c0_seq1	316	0	0.72	0	0.61	0.85	0	0.74	0.69	0	0	0	0	0	0	0	0	0	0
comp1029107_c0_seq1	295	0	0	0	0.66	0	0	0	0.74	0.91	0.92	0.84	0	0	0	0	0	0	0
comp1029113_c0_seq1	381	0	0	0	0	0.69	0	0	0	0	0	0.63	0	0.53	0	0	0.66	0	0
comp1029120_c0_seq1	260	0	0	0	0	1.07	0	0	0	0	0	0	2.65	0	0	0	0	0	0
comp1029140_c0_seq1	247	0	0	1.03	0	0	0	0	0	0	0	0	0	0	0	0	0	0	0
comp1029141_c0_seq1	380	0	0	0	0	0	0	0	0	0	0	0	2.24	0	0	0	0	0	0
comp1029152_c0_seq1	318	0	0	0	0	0	0	0	0	0	2.54	0	0	0	0	0	0	0	0
comp1029159_c0_seq1	255	0	0	0	0	0	0	0	0	0	0	0	4.52	0	0	0	0	0	0
comp1029160_c0_seq1	253	0	0	1	0	0	0	0	0	0	1.1	0	0.91	0	0	0	0	0	0
comp1029161_c0_seq1	270	0	0.87	0	0	0	0.97	0	0	0	0	0	0	0	0	0	0	0	0
comp1029164_c0_seq1	338	0	0	0	0	0	0	0	0	0	0	0	4.49	0	0	0	0	0	0
comp1029168_c0_seq1	446	0	0	0	0	0	0	0.5	0	0	0	0	0	0.44	0	0	0	0	0
comp1029172_c0_seq1	310	0	0	0	0	0	0	0	0	0	0	0	2.84	0	0	0	0	0	0
comp1029174_c0_seq1	202	0	0	0	0	0	0	0	0	1.43	0	0	2.44	0	0	0	0	0	0
comp1029198_c0_seq1	255	0	0	0	0	0	0	0	0	0	0	0	2.71	0	0	0	0	0	0
comp1029199_c0_seq1	297	0	0	0.82	0.65	0	0	0	0.74	0	0.92	0.83	0	0	0	0	0	0	0
comp10292_c0_seq1	280	0	0.84	0	0	0	0	0	1.38	0	0.98	0.89	0.8	0	0	0	0	0	0
comp1029202_c0_seq1	288	0	0	0	0	0	0	0	0	0	0.95	0	0	0	0	0	0	0	0
comp1029209_c0_seq1	340	0	0	0	0	0	0	0	1.26	0	0.78	0.71	0.64	0	0	0	0	0	0
comp1029222_c0_seq1	280	0	0	0	0	0	0	0	0	0	0	0	3.22	0	0	0	0	0	0
comp1029238_c0_seq1	319	0	0	1.51	0	0	0	0	0	0	0	0	0	0	0	1.38	0	0	0
comp1029239_c0_seq1	454	0	0	0	0	0	0	0	0	0	0	0	1.82	0	0	0	0	0	0
comp1029240_c0_seq1	244	0	0	0	0	0	0	0	0	0	0	0	1.91	0.89	0.87	0	0	0	0
comp1029243_c0_seq1	208	0	0	0	1	0	0	0	0	0	0	0	0	0	0	0	0	0	0
comp1029244_c0_seq1	550	0.57	0	0	0.33	0	0	0.4	1.11	0	1.84	0	0	0	0	0	0	0	0
comp1029248_c0_seq1	270	0	0	0	0	0	0	0	1.65	0	1.02	0	0	0	0	0	0	0	0
comp1029259_c0_seq1	405	0	1.08	0	0	0.65	0	0	0	0	0	0	0	0	0	0	0	0	0
comp1029260_c0_seq1	237	0	0	0	0	0	0	0	0	0	0	0	0.99	0	0	0	0	0	0
comp1029269_c0_seq1	477	0	0	0	0	0	0	0	0	0	0	0	0	0.82	2.01	0	0	0	0
comp1029272_c0_seq1	202	0	0	0	0	0	0	0	0	0	0	0	2.44	0	0	0	0	0	0
comp1029286_c0_seq1	238	0	0	0	0	0	0	0	0	0	0	0	0	0	0	0	0	0	0
comp1029289_c0_seq1	334	0	0	0	0	0	0	0	0	0	0	0	3.25	0	0	0	0	0	0
comp10293_c0_seq1	264	0	0	0.95	1.5	0	0	0	1.7	0	0	0	0.87	0	0	0	0	0	0
comp1029304_c0_seq1	266	0	0	0	0	0	0	0	0	0	0	0	4.29	0	0	0	0	0	0
comp1029307_c0_seq1	201	0	0	0	0	0	0	0	0	0	0	0	2.45	0	0	0	0	0	0
comp1029310_c0_seq1	227	1.58	0	0	0	0	0	0	0	0	0	0	0	0	0	0	0	0	0
comp1029334_c0_seq1	368	0	0	0	0	0	0	0	0	0	0	0	2.9	0	0	0	0	0	0
comp1029347_c0_seq1	363	0	0	0	0	0	0	0	0	0	0	0	3.54	0	0	0	0	0	0
comp1029350_c0_seq1	251	0	0	0	0	0	0	0	0	0	0	0	0	0	0	0	0	0	0
comp1029356_c0_seq1	216	0	0	0	0	0	0	0	0	0	0	0	3.35	0	0	0	0	0	0
comp1029378_c0_seq1	229	0	0	0	0.89	0	0	0	0	0	0	0	0	0.96	0	0	0	0	0
comp1029379_c0_seq1	201	0	0	0	0	0	0	1.27	0	0	0	0	0	0	2.2	0	0	0	0
comp1029382_c0_seq1	244	0	0	0	0	0	3.3	0	0.93	0	0	0	0	0	0	0	0	0	0
comp1029385_c0_seq1	275	0	0	0	0	0	0	0	1.62	0.99	1	0	0	0	0	0	0	0	0
comp10294_c0_seq1	268	0	0.88	0	0	1.03	0.98	0	0	0	0	0	0	0	0	0.84	0	0.84	0
comp10294_c0_seq2	252	0	0	0	0	0	0	0	0	0	0	0	0	0	0	0	0	0	0
comp1029417_c0_seq1	330	1.01	0	0	0	0	0	0	0	0	0	0	1.98	0	0	0	0	0	0
comp1029421_c0_seq1	271	0	0	0	0	1.02	0	0	0	1	1.02	0	0	0	0	0	0	0	0
comp1029435_c0_seq1	295	0	0	0	0	0	0	0	0	0	0	0	2.27	0.71	0	0	0	0	0
comp1029442_c0_seq1	201	0	0	0	0	0	0	0	0	0	0	0	2.45	0	0	0	0	0	0
comp1029447_c0_seq1	592	0	0	0	0	0	0	0	0	0	0	0	2.71	0	0	0	0	0	0
comp1029448_c0_seq1	204	0	0	0	0	0	0	0	0	1.41	0	0	1.2	0	0	0	0	0	0
comp1029461_c0_seq1	235	1.51	1.04	0	0	0	0	0	0	0	0	0	0	0	0	0	0	0	0.91
comp1029474_c0_seq1	253	0	0	1	0.79	0	0	0	0.89	0	0	0	0	0	0	0	0	0	0
comp1029483_c0_seq1	695	0	0	0	0	0	0	0	0.57	0.35	1.08	0.32	0.28	0.27	0	0	0	0	0
comp1029496_c0_seq1	221	0	0	0	0	0	0	0	0	0	0	1.19	0	0	0.98	2.13	0	0	0
comp10295_c0_seq1	362	4.54	4.31	4.56	2.6	3.66	0.69	1.89	2.35	4.33	0.73	1.99	0.59	1.67	4.38	1.19	0	2.98	3.31
comp1029509_c0_seq1	205	0	0	0	0	0	0	0	0	0	0	0	2.39	0	0	0	0	0	0
comp1029520_c0_seq1	212	0	0	0	0	0	0	0	0	0	0	0	2.29	0	0	0	0	0	0
comp1029534_c0_seq1	429	0	0	0	0	0	0	0	0	0	0	0	1.94	0	0	0	0	0	0
comp1029558_c0_seq1	497	0	0.43	0	0	0	0	0	0	1.02	0	0.93	0	0.39	0	0	0	0	0.39
comp1029570_c0_seq1	406	0	0	0	0	0	0	0	0	0	0	0	3.62	0	0	0	0	0	0
comp1029578_c0_seq1	660	0	0	0	0	0	0	0	0	0	0	0	2.11	0	0	0	0	0	0
comp1029587_c0_seq1	497	0	0	0	0	0	0	0	0	0	0	0	2.06	0	0	0	0	0	0
comp1029591_c0_seq1	287	0	0	0	0.68	0	0	0	0	0	0	0	0	0	0.72	0	0	0	0
comp1029593_c0_seq1	320	0	0	0	0	0.84	0	0	2.03	0.83	0	0	0	0	0	0	0	0	0
comp1029594_c0_seq1	296	0	0	0	0	0.92	0	0	0	0	0	1.67	0	0	0	0	0	0	0
comp1029595_c0_seq1	305	0	0	0	0	0	0	1.54	0	0.88	0.89	0	0	0	0.67	0	0.86	0	0
comp1029597_c0_seq1	391	0	0	0	0	0	0	0	0	0	0	0	0	0	0	0	0	0	0
comp10296_c0_seq1	523	0	0	0	0	0	0	0	0	0	0	0	2.33	0	0	0	0	0	0
comp1029607_c0_seq1	299	0	0	0	0	0	0	0	0	0	0	0	0	0	0	0	0	0	0
comp1029607_c0_seq2	298	0	0	0	0	0	0	0	0	0	0	0	2.24	0	0	0	0	0	0
comp1029608_c0_seq1	437	0	0	0	0	0	0	0	0	0	0	0	3.81	0	0	0	0	0	0
comp1029614_c0_seq1	461	0	0	0	1.19	0	0	0	0	0.55	0	0.51	0	0.43	0	0	0	0	0
comp1029624_c0_seq1	241	0	0	0	0	0	0	0	0	0	0	0	3.88	0	0	0	0	0	0
comp1029625_c0_seq1	203	0	0	0	1.03	0	0	0	0	0	2.88	0	0	0	0	0	0	0	0
comp1029626_c0_seq1	204	0	0	0	0	0	0	0	0	0	0	1.31	0	0	1.08	0	0	0	0
comp1029653_c0_seq1	260	0	0	0	0	0	0	0	0	0	0	0	3.53	0	0	0	0	0	0
comp1029670_c0_seq1	243	1.45	0	1.05	0.83	0	0	0	0	1.14	0	0	0	0	0	0	0	0	0
comp1029677_c0_seq1	204	0	0	0	0	0	0	0	0	0	0	0	2.41	0	0	0	0	0	0
comp10297_c0_seq1	309	0	1.48	0.79	1.25	2.63	3.33	0.76	2.12	2.59	1.75	2.39	0	0	1.31	0	1.68	0.71	0
comp1029732_c0_seq1	244	0	0	0	0	1.16	0	0	0	0	0	0	0.96	0	0	0	0	0	0
comp1029753_c0_seq1	254	0	0	0	0.78	0	0	0	0.89	0	1.1	0	0	0.85	0	0	0	0	0
comp1029759_c0_seq1	240	0	0	0	0	0	0	0	0	0	0	0	3.9	0	0	0	0	0	0
comp1029774_c0_seq1	220	0	0	0	1.87	1.31	0	0	0	0	0	0	0	0	0	0	0	0	0
comp1029785_c0_seq1	238	0	0	0	0	0	0	0	0	0	0	0	2.96	0	0	0	0	0	0
comp1029786_c0_seq1	201	0	1.27	0	0	0	0	0	0	0	1.46	0	0	0	0	0	0	0	0
comp1029796_c0_seq1	208	0	0	0	0	0	0	0	0	0	0	0	3.52	0	0	0	0	0	0
comp1029802_c0_seq1	203	0	0	0	0	0	0	0	0	0	0	1.32	0	0	0	0	0	0	0
comp1029803_c0_seq1	246	0	0	0	0	0	0	0	0	0	0	0	1.89	0	0	0	0	0	0
comp1029806_c0_seq1	255	0	0	0	0	0	0	0	0	0	0	0	2.71	0	0	0	0	0	0
comp1029808_c0_seq1	476	0	0	0	0	0	0	0	0	0	0	0	2.59	0	0	0	0	0	0
comp1029815_c0_seq1	777	0	0	0	0	0	0	0	0	0	0	0	2.77	0	0	0	0	0	0
comp1029824_c0_seq1	331	0	0	0	0.58	0	0	0	0	0	0	0.73	0.66	0	0	0	0	0	0
comp1029827_c0_seq1	313	1.07	0	0	0.61	0.86	0	0	0	0	0	0.78	0	0	0.65	0	0	0	0
comp1029840_c0_seq1	233	0	0	0	0	0	0	0	0	0	0	0	0	0.94	0	0	0	0	0
comp1029860_c0_seq1	276	0	0	0	0	0	0	0	0	0	0	0	3.28	0	0	0	0	0	0
comp1029879_c0_seq1	256	0	0	0	0	0	0	0	0	0	0	0	0.9	0	0	0	0	0	0
comp1029900_c0_seq1	296	0	0	0	0	0	0	0	0.74	0	2.76	0	0	0	0	0	0	0	0
comp1029914_c0_seq1	233	0	0	0	0.87	0	0	0	0	0	0	0	0	0	0	0	0	0	0
comp1029916_c0_seq1	294	0	0	0	0	0	0	0	0	0	0	0	3.79	0	0	0	0	0	0
comp1029937_c0_seq1	353	0	0	0	0	0	1.43	0	0	0	0	0.68	0	0	0	0	0	0	0
comp1029940_c0_seq1	274	0	0.86	0	0	0	0	0	0	0	0	0	0.83	0	0.76	0	0	0	0
comp1029943_c0_seq1	304	0	0	0	0	0	0	0	0.72	1.76	0	0.81	0	0	0	0	0	0	0
comp1029947_c0_seq1	334	0	0	0	0	0	0	0	0	0	0	0	1.3	0	0	0	0	0	0
comp1029963_c0_seq1	591	0	0	0	0	0	0	0	0	0	0	0	2.72	0	0	0	0	0	0
comp1029967_c0_seq1	501	0	0	0	0	0.51	0	0	0.82	0	1.53	0.46	0	0	0	0	0	0	0.38
comp1029991_c0_seq1	341	0.97	0	0	0.56	0	0	2.02	0	0	0	0.71	0	0	0	0	0	0	0
comp1029996_c0_seq1	277	0	0	0.9	0.71	0	0	0	0	0	0.99	0	0	0	0	0	0	0	0
comp1029997_c0_seq1	365	0	0.61	0	1.03	0	0	0	0	0	0	0	0.59	0	0	0	0	0	0
comp1030_c0_seq1	282	0	0	0	0	0	0	0	0	0.96	0	0	0.8	0	0	1.59	0	0	0
comp1030_c1_seq1	346	0	0	0	0	0.77	0	0.66	0	0	0	0	0	0.59	0.58	0	0	0	0
comp1030000_c0_seq1	313	0	0	0	0.61	0	0	0	0	0	0	0.78	0.7	0.66	0	0	0	0	0
comp1030035_c0_seq1	222	0	0	0	0	0	0	0	0	0	0	0	3.23	0	0	0	0	0	0
comp1030058_c0_seq1	205	0	0	1.31	1.02	0	0	0	1.16	0	0	0	0	0	0	0	0	0	0
comp1030074_c0_seq1	350	0.94	0	0	0	0	0	0	0.61	0	0	0	1.23	0.58	0	0	0	0.62	0
comp1030085_c0_seq1	279	1.23	0	0	0	0	0	0	0.79	0	0.98	0	0	0	0	0	0	0	0
comp1030087_c0_seq1	294	0	0	0	0	0	0	0	0.75	0	0	0.84	0	0.71	0	0	0	0	0
comp10301_c0_seq1	432	0.74	2.51	0	0	0.6	0.57	0	0	0	0	0	0	0	0	0	1.16	0	1.81
comp1030106_c0_seq1	227	0	1.09	0	0	0	0	0	0	0	1.26	0	1.05	0	0	0	0	0	0
comp1030108_c0_seq1	336	0	0	0	0	0	0	0	0	0	0	0	3.88	0	0	0	0	0	0
comp1030113_c0_seq1	633	0	0	0	0	0	0	0	0	0	0	0	2.83	0	0	0	0	0	0
comp1030115_c0_seq1	228	0	0	0	0	0	0	0	0	0	2.5	0	1.04	0	0	0	0	0	0
comp1030121_c0_seq1	234	0	0	0	0	0	0	0	0	0	0	0	2.01	0	0	0	0	0	0
comp1030139_c0_seq1	265	0	0	0	0	0	0	0	0	0	0	0	3.45	0	0	0	0	0	0
comp1030149_c0_seq1	279	0	0	0	0	0	0	0	0.79	0	0	0	0	0	0	0	0	0	0
comp1030161_c0_seq1	477	0	0	0	0	0	0	0	0	0	0	0	2.59	0	0	0	0	0	0
comp1030175_c0_seq1	288	0	0	0	0	0	0	0	0	0	0	0.86	0.78	0	0	0	0	0	0
comp1030178_c0_seq1	264	0	0	0	0	0	0	0.91	0	1.04	0	0	0	0	0	0	0	0	0
comp1030180_c0_seq1	279	1.23	0	0	0	0	0	0	0	0	0.98	0	0	0	0	0	0	0	0
comp1030191_c0_seq1	258	0	0	0	0	0	0	0	0	0	0	0	2.67	0	0	0	0	0	0
comp1030196_c0_seq1	218	0	0	3.63	0	0	0	0	0	0	0	0	0	0	0	0	0	0	0
comp1030198_c0_seq1	297	0	0	0.82	0	0.92	0	0	0.74	0	0.92	0.83	0	0	0	0	0	0	0
comp1030205_c0_seq1	230	0	0	0	0	0	0	0	0	0	0	0	0	0	1.86	0	0	0	0
comp1030216_c0_seq1	235	0	3.12	0	0	0	0	0	0	0	0	0	0	0	0	0	1.16	1.97	0
comp1030239_c0_seq1	300	0	0	0	0	0.91	0	0	0	1.78	0.9	0	0	0	0	0	0	0	0
comp1030263_c0_seq1	306	0	0	0	0	0	0	0	0.71	0	0.88	0	0	0.68	0	0	0	0	0
comp1030272_c0_seq1	230	0	1.07	0	0	0	0	0	0	0	0	0	0	0	0.93	0	0	0	0
comp1030278_c0_seq1	245	0	0	0	0	0	0	0	0	0	0	0	2.85	0	0	0	0	0	0
comp1030280_c0_seq1	221	0	0	0	0	0	0	0	0	0	0	0	4.33	0	0	0	0	0	0
comp1030294_c0_seq1	248	0	0	0	0	0	0	0.98	0.92	0	0	1.03	0	0	0.85	0	0	0	0
comp10303_c0_seq1	237	0	0	0	0	0	0	0	0	0	0	0	0	0	0	0	0	0	0
comp1030304_c0_seq1	283	0	0	0	0.69	0	0	0	0	0	0.97	0.88	0	0	0	0	0	0	0
comp1030307_c0_seq1	360	0	0	0	0	0	0	0.63	0	0	1.47	0.67	0	0	0	0	0	0	0
comp1030319_c0_seq1	309	0	0.74	0	0.62	0	0	0	0	0	0.87	0	0	0	0	0	0	0	0
comp1030321_c0_seq1	447	0	0.48	0	0.82	0	0	0	0.46	0	1.16	0	0	0	0	0	0	0	0
comp1030372_c0_seq1	270	1.28	0	0	0.73	0	0	0	0	0	2.04	0	0	0	0	0	0	0	0
comp1030373_c0_seq1	399	0	0	1.16	0	0	0	0	1.05	0	0.66	0	0	0	0	0	0	0	0
comp1030380_c0_seq1	337	0	0	0	0	0	0	0	0	0	0	0	3.22	0	0	0	0	0	0
comp1030381_c0_seq1	257	0	0	0	0	0	0	0	0	0	0	0	0	0	0	0	0	0	0
comp1030389_c0_seq1	259	0	0	0	0	0	0	0	0	0	0	0	4.43	0	0	0	0	0	0
comp1030390_c0_seq1	262	0	0	0	0	0	0	0	1.71	0	0	0	0	0.81	0	0	0	0	0
comp1030392_c0_seq1	287	0	0	0	0	0	0	0	2.31	0	0	0	0	0.73	0	0	0	0	0
comp1030395_c0_seq1	221	0	0	0	0	0	0	0	0	0	0	0	2.17	0	0	0	0	0	0
comp1030396_c0_seq1	220	0	0	0	0	0	0	0	1.06	0	0	0	2.18	0	0.98	0	0	0	0
comp1030408_c0_seq1	447	0	0	0	0	0	0.55	0	0	0	0	0	0.46	0.44	0.43	0	0	0	0
comp1030417_c0_seq1	212	0	0	1.25	0.98	0	1.31	0	0	0	0	0	0	0	0	0	0	0	0
comp1030436_c0_seq1	261	0	0	0	0.76	0	0	0	0	0	3.19	0	0	0	0	0	0	0	0
[truncated: 14,383 more rows]
